# Supplementary material for: Mechanisms underlying the therapeutic effects of Gang Huo Qing wen granules in the treatment of influenza based on network pharmacology, molecular docking and molecular dynamics
Source: Sci Rep. 2024 Jul 9;14:15853. doi: 10.1038/s41598-024-62469-2 (PMC11233559; doi:10.1038/s41598-024-62469-2)
Supplement: Supplementary file 1 — Supplementary Table S1. [file 41598_2024_62469_MOESM1_ESM.xlsx]

## Sheet: Sheet1
Supplementary Table S1 Basic information of active compounds in GHQWG
Mol ID	Compound	Oral Bioavailability(OB) (%)	Drug-Likeness(DL)	Herbs Chinese Pinyin name
MOL000098	quercetin	46.4333481195	0.27525	Jinyinhua,Guanghuoxiang,Chaihu,Lianqiao
MOL000422	kaempferol	41.8822495352	0.24066	Jinyinhua,Chaihu,Lianqiao
MOL000006	luteolin	36.1626293429	0.24552	Jinyinhua,Lianqiao,Jingjiesui
MOL000358	beta-sitosterol	36.9139058327	0.75123	Jinyinhua,Fangfeng,Qianghuo,Lianqiao
MOL000173	wogonin	30.68456706	0.22942	Fangfeng,Cangzhu,Lianqiao
MOL000449	Stigmasterol	43.8298515785	0.75665	Jinyinhua,Chaihu,Jingjiesui
MOL000414	Caffeate	54.97	0.05	Gangmeigen
MOL000354	isorhamnetin	49.604377053	0.306	Chaihu
MOL005916	irisolidone	37.77983005	0.30118	Guanghuoxiang
MOL001689	acacetin	34.9735727311	0.24082	Jingjiesui
MOL011753	5-O-Methylvisamminol	37.9900618	0.2494	Fangfeng
MOL003095	5-hydroxy-7-methoxy-2-(3,4,5-trimethoxyphenyl)chromone	51.9565134525	0.40656	Jinyinhua
MOL000791	bicuculline	69.6674637028	0.88223	Lianqiao
MOL000188	3β-acetoxyatractylone	40.5723347444	0.21913	Cangzhu
MOL002773	beta-carotene	37.1843333711	0.58358	Jinyinhua
MOL003283	(2R,3R,4S)-4-(4-hydroxy-3-methoxy-phenyl)-7-methoxy-2,3-dimethylol-tetralin-6-ol	66.51046743	0.38869	Lianqiao
MOL007997	Rotundic acid	17.66	0.71	Gangmeigen
MOL002644	Phellopterin	40.18555771	0.27878	Fangfeng,Qianghuo
MOL003044	Chryseriol	35.8508948277	0.27415	Jinyinhua
MOL000011	(2R,3R)-3-(4-hydroxy-3-methoxy-phenyl)-5-methoxy-2-methylol-2,3-dihydropyrano[5,6-h][1,4]benzodioxin-9-one	68.8255990293	0.66236	Fangfeng
MOL011740	divaricatol	31.65264449	0.38004	Fangfeng
MOL004609	Areapillin	48.9643507174	0.41394	Chaihu
MOL013077	Decursin	39.2672059288	0.38286	Fangfeng
MOL003290	(3R,4R)-3,4-bis[(3,4-dimethoxyphenyl)methyl]oxolan-2-one	52.3046138293	0.4849	Lianqiao
MOL003588	Prangenidin	36.314494238	0.21938	Fangfeng
MOL011747	ledebouriellol	32.0501450976	0.506	Fangfeng
MOL002049	Ferulaldehyde	49.26	0.05	Gangmeigen
MOL000105	protocatechuic acid	25.37	0.04	Gangmeigen
MOL005573	Genkwanin	37.1304318183	0.23696	Guanghuoxiang
MOL005842	Pectolinarigenin	41.166126096	0.30368	Jingjiesui
MOL003295	(+)-pinoresinol monomethyl ether	53.0823327419	0.56703	Lianqiao
MOL001941	Ammidin	34.5485639384	0.22355	Fangfeng,Qianghuo
MOL005918	phenanthrone	38.6999140072	0.33239	Guanghuoxiang
MOL003330	(-)-Phillygenin	95.03640508	0.56703	Lianqiao
MOL003370	Onjixanthone I	79.15712278	0.29993	Lianqiao
MOL004598	3,5,6,7-tetramethoxy-2-(3,4,5-trimethoxyphenyl)chromone	31.9749592742	0.59317	Chaihu
MOL005911	5-Hydroxy-7,4'-dimethoxyflavanon	51.5406628986	0.26562	Guanghuoxiang
MOL000365	syringaresinol	3.29	0.72	Gangmeigen
MOL005921	quercetin 7-O-β-D-glucoside	49.5746891827	0.27127	Guanghuoxiang
MOL003306	ACon1_001697	85.117723546	0.56703	Lianqiao
MOL001956	Cnidilin	32.687371581	0.27992	Qianghuo
MOL000359	sitosterol	36.91390583	0.7512	Fangfeng,Qianghuo,Jingjiesui
MOL003322	FORSYTHINOL	81.2474987768	0.56646	Lianqiao
MOL002881	Diosmetin	31.1379487858	0.27442	Qianghuo
MOL000490	petunidin	30.0455390403	0.30712	Chaihu
MOL011730	11-hydroxy-sec-o-beta-d-glucosylhamaudol_qt	50.243513297	0.26931	Fangfeng
MOL006218	Methyl caffeate	30.68	0.06	Gangmeigen
MOL003111	Centauroside_qt	55.79046742	0.50482	Jinyinhua
MOL002341	Hesperetin	70.3120888077	0.27252	Jingjiesui
MOL000522	arctiin	34.4484749301	0.84109	Lianqiao
MOL003308	(+)-pinoresinol monomethyl ether-4-D-beta-glucoside_qt	61.2040272725	0.56711	Lianqiao
MOL004624	Longikaurin A	47.7221498383	0.53015	Chaihu
MOL002914	Eriodyctiol (flavanone)	41.3504271334	0.2436	Jinyinhua
MOL001494	Mandenol	41.99620045	0.19321	Jinyinhua,Fangfeng
MOL011732	anomalin	59.6540590808	0.65656	Fangfeng
MOL003117	Ioniceracetalides B_qt	61.1857094418	0.1927	Jinyinhua
MOL008846	ZINC01280365	46.3756489613	0.49148	Niuhuang
MOL001645	Linoleyl acetate	42.1007662274	0.19845	Chaihu
MOL004653	(+)-Anomalin	46.0553407638	0.6566	Chaihu
MOL011737	divaricatacid	86.9961433065	0.32487	Fangfeng
MOL003006	(-)-(3R,8S,9R,9aS,10aS)-9-ethenyl-8-(beta-D-glucopyranosyloxy)-2,3,9,9a,10,10a-hexahydro-5-oxo-5H,8H-pyrano[4,3-d]oxazolo[3,2-a]pyridine-3-carboxylic acid_qt	87.4721900226	0.23288	Jinyinhua
MOL003347	hyperforin	44.0331748709	0.598	Lianqiao
MOL008845	Deoxycholic Acid	40.7230221007	0.68353	Niuhuang
MOL001951	Bergaptin	41.73015521	0.42065	Qianghuo
MOL004792	nodakenin	57.1202369051	0.69281	Qianghuo
MOL011963	8-geranoxy-5-methoxypsoralen	40.97038075	0.49513	Qianghuo
MOL004718	α-spinasterol	42.979365524	0.75693	Chaihu
MOL013187	Cubebin	57.1281289026	0.63988	Chaihu
MOL011749	phelloptorin	43.3860387694	0.27878	Fangfeng
MOL002879	Diop	43.5933254731	0.39247	Guanghuoxiang
MOL003036	ZINC03978781	43.8298515785	0.75647	Jinyinhua
MOL000953	CLR	37.8738975447	0.67677	Niuhuang
MOL008839	Methyl desoxycholate	34.6345859425	0.72997	Niuhuang
MOL005923	3,23-dihydroxy-12-oleanen-28-oic acid	30.8553161042	0.85941	Guanghuoxiang
MOL001495	Mandenol	41.99620045	0.19321	Jinyinhua
MOL003014	secologanic dibutylacetal_qt	53.6463279259	0.28548	Jinyinhua
MOL003128	dinethylsecologanoside	48.46185122	0.47786	Jinyinhua
MOL008838	methyl (4R)-4-[(3R,5S,7S,8R,9S,10S,12S,13R,14S,17R)-3,7,12-trihydroxy-10,13-dimethyl-2,3,4,5,6,7,8,9,11,12,14,15,16,17-tetradecahydro-1H-cyclopenta[a]phenanthren-17-yl]pentanoate	32.3176668748	0.76385	Niuhuang
MOL001942	isoimperatorin	45.4642467387	0.22524	Fangfeng,Qianghuo
MOL000085	beta-daucosterol_qt	36.9139058327	0.75382	Cangzhu
MOL000184	NSC63551	39.2536458582	0.7594	Cangzhu
MOL007514	methyl icosa-11,14-dienoate	39.6670588034	0.22908	Fangfeng
MOL005922	Acanthoside B	43.3530842761	0.76689	Guanghuoxiang
MOL011849	Schizonepetoside B	31.0227290664	0.28216	Jingjiesui
MOL000211	Mairin	55.3770733787	0.7761	Lianqiao
MOL003305	PHILLYRIN	36.3956935806	0.86315	Lianqiao
MOL003315	3beta-Acetyl-20,25-epoxydammarane-24alpha-ol	33.065112144	0.79318	Lianqiao
MOL011971	diversoside_qt	67.5678344494	0.31378	Qianghuo
MOL011975	notoptol	62.9665647122	0.47631	Qianghuo
MOL002776	Baicalin	40.1236099599	0.75264	Chaihu
