# Supplementary material for: Mechanisms underlying the therapeutic effects of Gang Huo Qing wen granules in the treatment of influenza based on network pharmacology, molecular docking and molecular dynamics
Source: Sci Rep. 2024 Jul 9;14:15853. doi: 10.1038/s41598-024-62469-2 (PMC11233559; doi:10.1038/s41598-024-62469-2)
Supplement: Supplementary file 2 — Supplementary Table S2. [file 41598_2024_62469_MOESM2_ESM.xlsx]

## Sheet: Sheet1
Supplementary Table S2 Information of 312 potential targets of GHQWG active compounds
Target Symbol
ABCG2
ACACA
ACHE
ACP1
ACP3
ADCY2
ADH1C
ADRA1A
ADRA1B
ADRA1D
ADRA2A
ADRB1
ADRB2
AHR
AHSA1
AKR1B1
AKR1B10
AKR1C3
AKT1
ALB
ALDH3A1
ALOX5
APP
AR
BACE1
BAX
BBC3
BCHE
BCL2
BCL2L1
BIRC5
BMPR2
CA1
CA12
CA13
CA14
CA2
CA3
CA4
CA5A
CA5B
CA6
CA7
CA9
CACNA2D1
CALM1
CASP3
CASP7
CASP8
CASP9
CAV1
CCL2
CCNA2
CCNB1
CCND1
CD40LG
CD81
CDC25A
CDC25B
CDK1
CDK2
CDK4
CDKN1A
CDKN2A
CES2
CHEK1
CHEK2
CHRM1
CHRM2
CHRM3
CHRM4
CHRM5
CHRNA2
CHRNA7
CHUK
CLDN4
CNR2
COL1A1
COL3A1
CRH
CRP
CTNNB1
CTRB1
CTSD
CXCL10
CXCL11
CXCL2
CYP17A1
CYP19A1
CYP1A1
CYP1A2
CYP1B1
CYP3A4
CYP51A1
DCAF5
DIO1
DPEP1
DPP4
DRD1
DUOX2
E2F1
E2F2
EGF
EGFR
EIF6
ELK1
ERBB2
ERBB3
ESR1
ESR2
F3
F7
FAAH
FABP1
FABP3
FABP4
FABP5
FASLG
FASN
FDFT1
FGFR1
FN1
FNTA FNTB
FOS
G6PD
GABBR1
GABRA1
GABRA2
GABRA3
GABRA5
GABRA6
GJA1
GJB1
GNRH1
GNRHR
GPBAR1
GRIA2
GRIN2D
GRM1
GRM5
GSK3B
GSTM1
GSTM2
GSTP1
HAS2
HEL-S-89n
HIF1A
HK2
HMGCR
HMOX1
HSD11B1
HSD11B2
HSF1
HSPB1
HTR2A
ICAM1
IDO1
IFNG
IGF2
IGFBP3
IGHG1
IKBKB
IL10
IL1A
IL1B
IL2
IL4
IL6
IL8
INSR
IRF1
KCNH2
KCNMA1
KDR
LTA4H
LTB4R
MAOA
MAOB
MAP2
MAPK1
MAPK14
MAPK3
MAPK8
MAPK9
MCL1
MDM2
MET
MGAM
MMP1
MMP10
MMP2
MMP3
MMP9
MPO
MUC1
MYC
NCF1
NCOA1
NCOA2
NFE2L2
NFKBIA
NKX3-1
NOS2
NOS3
NPC1L1
NPEPPS
NQO1
NR1H3
NR1H4
NR1I2
NR1I3
NR3C1
NR3C2
NUF2
ODC1
OLR1
OPRM1
PARP1
PCNA
PCOLCE
PDE2A
PDE3A
PDE4D
PGR
PIK3CG
PIM1
PLA2G1B
PLAT
PLAU
POLB
PON1
POR
PPARA
PPARD
PPARG
PPP3CA
PREP
PRKCA
PRKCB
PRKCD
PRKCH
PRSS1
PSMD3
PTAFR
PTEN
PTGDR
PTGDR2
PTGER1
PTGER2
PTGER3
PTGER4
PTGES
PTGFR
PTGIR
PTGS1
PTGS2
PTPN1
PTPN11
PTPN2
PTPN6
PTPRF
PYGM
RAF1
RASA1
RASSF1
RB1
RELA
RORA
RORC
RUNX1T1
RUNX2
RXRA
RXRB
SCD
SCN5A
SELE
SERPINA6
SERPINE1
SHBG
SIGMAR1
SLC10A2
SLC22A6
SLC2A4
SLC5A2
SLC6A2
SLC6A3
SLC6A4
SLPI
SOAT1
SOAT2
SOD1
SPP1
SREBF2
STAT1
SULT1E1
TEP1
TERT
TGFB1
THBD
THRA
THRB
TNF
TOP1
TOP2A
TP53
TYR
VCAM1
VCP
VDR
VEGFA
XDH
XIAP
