# Supplementary material for: Mechanisms underlying the therapeutic effects of Gang Huo Qing wen granules in the treatment of influenza based on network pharmacology, molecular docking and molecular dynamics
Source: Sci Rep. 2024 Jul 9;14:15853. doi: 10.1038/s41598-024-62469-2 (PMC11233559; doi:10.1038/s41598-024-62469-2)
Supplement: Supplementary file 3 — Supplementary Table S3. [file 41598_2024_62469_MOESM3_ESM.xlsx]

## Sheet: Sheet1
Table S3.flu-related genes
Gene Symbol
5-LOX
AAAS
ABCB1
ABCB11
ABCB6
ABCC4
ABCF2
ABCG2
ABHD2
ABL1
ABO
ACE
ACE2
ACTB
ACTN4
ADA
ADAM17
ADAMTS4
ADAR
ADCY10
ADM
ADORA1
ADORA2A
ADORA2B
ADORA3
ADRA1A
ADRA1B
ADRA1D
ADRA2A
ADRB1
ADRB2
ADRB3
AGA
AGFG1
AHR
AHSA1
AIFM1
AIM2
AIMP2
AKR1C1
AKT1
AKTIP
ALB
ALG12
ALKBH2
ALKBH3
ANAPC13
ANAPC15
ANP32A
ANP32B
ANXA1
ANXA2
ANXA4
ANXA5
ANXA6
AP1G2-AS1
AP2M1
AP4E1
APCS
API5
APOBEC3F
APOBEC3G
APOL6
APP
APRT
AQP3
AQP4
ARCN1
AREG
ARHGAP21
ARIH1
ASGR2
ATCAY
ATF1
ATF2
ATF3
ATF4
ATF5
ATF6
ATF7
ATG16L1
ATM
ATN1
ATP1B1
ATP6AP1
ATP6AP2
ATP6V0C
ATP6V0D1
ATP6V0E2
ATP6V1A
ATP6V1B2
ATXN10
AVP
AXIN1
B2M
B3GAT1
B4GALNT2
Bact 30S rRNA
Bact RIBS
BAD
BAMBI
BARHL2
BATF2
BAX
BBOX1
BCL2
BCL2L2
BCYRN1
BDNF
BDNF-AS
BIK
BISPR
BLOC1S6
BMS1P20
BMX
BNIP3
BPI
BPIFA1
BRD4
BST2
BTK
BTLA
C1QA
C3
C4A
C4B
C4BPA
C4BPB
C5AR1
C8B
C9
CA1
CACNA1A
CACNA1C
CACNA1D
CACNA1F
CACNA1G-AS1
CACNA1S
CACNB1
CACNB2
CACNB3
CACNB4
CALCA
CALCOCO2
CALR
CAMK2B
CAMP
CANX
CAP1
CARD14
CARD19
CARD9
CARMN
CASP1
CASP3
CASP7
CASP8
CAT
CBL
CBLIF
CCL11
CCL18
CCL19
CCL2
CCL20
CCL21
CCL22
CCL24
CCL26
CCL3
CCL4
CCL5
CCL7
CCL8
CCND1
CCND3
CCNT1
CCR1
CCR2
CCR3
CCR5
CCR6
CCR7
CCT2
CD14
CD163
CD19
CD207
CD209
CD244
CD248
CD27
CD274
CD28
CD2-LCR
CD3D
CD4
CD40
CD40LG
CD46
CD55
CD58
CD69
CD70
CD74
CD79A
CD80
CD81
CD86
CD8A
CDC25B
CDC42
CDC73
CDK9
CDKN1B
CEACAM1
CEACAM3
CEACAM5
CEACAM6
CEBPB
CECR7
CERNA3
CES1
CES2
CFAP97
CFH
CFHR1
CFI
CFP
CFTR
CFTR-AS1
CGAS
CHD1
CHD3
CHD6
CHI3L1
CHKB-CPT1B
CHRM1
CHRM2
CHRM3
CHRM4
CHRM5
CHRNA2
CHRNA3
CHRNA4
CHRNA7
CHRNB2
CHRNB4
CHST5
CHST6
CHUK
CISH
CLCA4
CLCN4
CLDN5
CLEC4A
CLEC4D
CLEC4M
CLEC5A
CLEC7A
CLIC1
CLK1
CLTA
CLTC
CLU
CLUH
CMAS
CMIR
CMPK1
CNOT4
CNTN1
COIL
COL9A1
COPA
COPB1
COPB2
COPD
COPG1
COQ10A
COX2
COX5A
COX6C
CP
CPSF1
CPSF3
CPSF4
CPT2
CPVL
CR1
CR2
CREB1
CREBBP
CRK
CRKL
CRMA
CRP
CSF2
CSF2RB
CSF3
CSN1S1
CSN2
CSN3
CSNK1A1
CSNK2A1
CSNK2A2
CTAA1
CTHRC1
CTLA4
CTNNB1
CTR9
CTSB
CTSD
CTSG
CTSW
CTTN
CXCL1
CXCL10
CXCL11
CXCL13
CXCL14
CXCL2
CXCL5
CXCL8
CXCL9
CXCR1
CXCR2
CXCR3
CXCR4
CXCR5
CXCR6
CYBA
CYBB
CYLD
CYP17A1
CYP1A1
CYP1A2
CYP1B1
CYP2A6
CYP2B6
CYP2C19
CYP2C8
CYP2D6
CYP2E1
CYP3A4
CYP3A5
CYP3A7
dacA
dacB
dacC
DAG1
DAOA-AS1
DBH
DBR1
DBT
DCAF1
DCTN4
DDIT3
DDR1
DDX17
DDX21
DDX39B
DDX3X
DDX5
DDX58
DDX60
DEFA1
DEFA4
DEFA5
DEFA6
DEFB1
DEFB103B
DEFB4A
DGCR5
DHFR
DHPS
DHRS2
DHX16
DHX30
DHX36
DHX58
DHX8
DHX9
DLEU2
DLG1
DLG2
DMBT1
DMD
DNAH8
DNAJA1
DNAJB1
DNAJB13
DNAJC3
DNM1
DNM3
DNMT1
DNMT3B
DOCK3
DOT1L
DPEP1
DPF2
DPP4
DR1
DSCAM-AS1
DTX3
DUOX1
DUOX2
DUSP1
DUSP5
DYNC1H1
DYNC2H1
EBI3
EDN1
EDNRA
EEF1A1
EEF1D
EGFR
EGLN1
EGLN2
EGLN3
EGOT
EIF2AK2
EIF2AK3
EIF2B4
EIF2S1
EIF3A
EIF3B
EIF3D
EIF3G
EIF3L
EIF4A1
EIF4A2
EIF4A3
EIF4B
EIF4E
EIF4G1
ELANE
ELAVL1
ELF5
ELN
EMC1
EMSLR
ENO1
ENO2
ENSG00000238009
ENSG00000238035
ENSG00000248103
ENSG00000250505
ENSG00000250573
ENSG00000251278
ENSG00000251338
ENSG00000254468
ENSG00000271544
ENSG00000275307
ENSG00000276965
ENSG00000277577
ENSG00000288605
ENSG00000290384
ENSG00000290385
ENSG00000291215
ENSG00000291218
ENTPD1
EPB41L4A-DT
EPHA3
EPHB2
EPHX1
EPN1
EPRS1
ERAP2
ERGIC3
ERI1
ERN1
ERVK-20
ERVK-32
ERVK-6
ERVW-1
ESCO2
EZR
F2
F2R
F2RL1
F2RL2
F2RL3
F3
FAAH
FAM157A
FAM157C
FAM226A
FAM226B
FAS
FAS-AS1
FASLG
FAU
FBL
FBXW7
FCGR1A
FCGR2A
FCGR3A
FCN1
FCN3
FDPS
FECH
FFAR2
FGF2
FGF9
FGFR1
FHL2
FKBP5
FKBP8
FLNA
FLT4
FMR1
FMR1NB
FN1
FOLH1
FOS
FOXP3
FPR2
FST
ftsI
FURIN
FYB1
G3BP2
G6PD
GABPA
GALE
GALNS
GALNT3
GAPDH
GAS5
GAS8
GAST
GATA2
GBF1
GBP1
GBP2
GBP3
GBP5
GBP7
GCLC
GCM1
GCPII
GDNF
GFM1
GINS4
GLDC
GLI1
GLRX
GLUL
GNB1
GNB2
GNS
GOLPH3
GOLT1B
GP2
GPI
GPT
GRAP2
GRIN1
GRIN2A
GRIN2B
GRIN2C
GRIN2D
GRIN3A
GRIN3B
GRN
GRSF1
GSTM1
GSTM3
GSTP1
GTF2F1
GTF2F2
GTF2H3
GTF3C3
GUSB
GYPA
GYPB
GYPE
GZMA
GZMB
H19
H2AC4
H2BC15
HACD1
HAVCR2
HAX1
HBG2
HCCAT5
HCFC2
HCL2
HCRT
HCRTR2
HDAC1
HDAC4
HDAC6
HDAC8
hDNA
HEL-S-89n
HERC5
HERC6
HFE
HFE-AS1
HIF1A
HLA-A
HLA-B
HLA-C
HLA-DMA
HLA-DPB1
HLA-DQB1
HLA-DRA
HLA-DRB1
HLA-E
HLA-G
HLA-S
HMGB1
HMOX1
HNF1A-AS1
HNRNPA1
HNRNPA2B1
HNRNPAB
HNRNPC
HNRNPD
HNRNPF
HNRNPK
HNRNPL
HNRNPM
HNRNPR
HNRNPU
HNRNPUL1
HOXD13
HP
HPX
HRH1
HRH4
HSF4
HSP90AA1
HSP90AB1
HSP90B1
HSPA1A
HSPA1B
HSPA4
HSPA5
HSPA8
HSPD1
HSPG2
HTRA1
HUNK
ICAM1
ICOS
ICOSLG
IDO1
IFI16
IFI27
IFI30
IFI35
IFI44
IFI44L
IFI6
IFIH1
IFIT1
IFIT2
IFIT3
IFIT5
IFITM1
IFITM2
IFITM3
IFN1@
IFNA1
IFNA13
IFNA17
IFNA2
IFNAR1
IFNAR2
IFNAR2-IL10RB
IFNB1
IFNG
IFNGR1
IFNL1
IFNL2
IFNL3
IFNLR1
IFRD1
IGF1
IGF2-AS
IGF2BP1
IGHA1
IGHD
IGHE
IGHM
IGKV1-33
IGKV1-6
IGKV1D-33
IGKV2-29
IGKV2D-29
IGLL5
IK
IKBKB
IKBKE
IKBKG
IL10
IL10RA
IL10RB
IL11
IL12A
IL12B
IL13
IL15
IL15RA
IL16
IL17A
IL17D
IL17F
IL17RA
IL18
IL18R1
IL1A
IL1B
IL1R1
IL1RN
IL2
IL21
IL22
IL22RA1
IL23A
IL24
IL27
IL2RA
IL2RB
IL2RG
IL3
IL32
IL33
IL34
IL36G
IL37
IL3RA
IL4
IL5
IL6
IL6R
IL6ST
IL7
IL7R
IL9
ILF2
ILF3
IMD70
Influ HA
Influ M
Influ NA
Influ PA
INS
IPO5
IRAK4
IRF1
IRF3
IRF5
IRF7
IRF9
IRX2-DT
ISG15
ISG20
ITCH
ITGA1
ITGA5
ITGAE
ITGAM
ITGB1
ITGB2
ITGB6
ITIH4
ITK
ITLN1
ITM2C
ITPR1
ITPR2
ITPR3
IVNS1ABP
JAK1
JDP2
JUN
KANSL1
KAT2A
KAT2B
KAT5
KCNH2
KCNK2
KCNN4
KDM1A
KDM5D
KIF13A
KIF18A
KIR2DL1
KIR2DL2
KIR2DL5A
KIR2DL5B
KIR2DS5
KIR3DS1
KLF6
KLK1
KLK11
KLK12
KLK5
KLRD1
KLRK1
KNG1
KPNA1
KPNA2
KPNA3
KPNA4
KPNA5
KPNA6
KPNA7
KPNB1
KRIT1
KRT13
KRT31
KRT32
LACTB
LAIR1
LAMC2
LAMP1
LAMP3
LAP3
LARP1
LBP
LBR
LDLR
LEO1
LGALS1
LGALS8
LGALS9
LGI1
LHX3
LILRA4
LILRB1
LINC00115
LINC00847
LINC00926
LINC01001
LINC01002
LINC01191
LINC01446
LINC01554
LINC01587
LINC01672
LINC01988
LINC02193
LINC02258
LINC02605
LINC-ROR
LIPE
LITAF
LLGL2
LNPEP
LOC100132062
LOC100132287
LOC100288069
LOC100422637
LOC100422638
LOC100422639
LOC101928626
LOC102723407
LOC102723517
LOC102724219
LOC102724971
LOC105376781
LOC109461478
LOC111674463
LOC111674472
LOC111674475
LOC111674477
LOC113633877
LOC113664106
LOC117134604
LOC124904135
LOC124904136
LOC124904137
LOC124904138
LOC124904139
LOC124904140
LOC124904141
LOC124904142
LOC124904143
LOC124904144
LOC124904146
LOC124904613
LOC124906209
LOC124907963
LOC124907964
LOC124907965
LOC126805612
LOC126863274
LOC654780
LOH19CR1
LPO
LPXN
LRIT1
LRP1B
LRPPRC
LSAMP
LSM14A
LTA
LTF
LY6E
LY6G6C
LY96
LYST
LYZ
M6PR
MAFTRR
MAGEA3
MAGI1
MALAT1
MALT1
MAOA
MAOB
MAP1LC3A
MAP2K1
MAP3K14
MAP3K5
MAP3K7
MAPK1
MAPK10
MAPK14
MAPK15
MAPK3
MAPK4
MAPK6
MAPK7
MAPK8
MAPKAPK2
MAPKAPK3
MARCHF1
MARCHF2
MARCHF4
MARCHF8
MARCHF9
MASP2
MAVS
MBL2
MBL3P
MBP
MBTPS1
MCRS1
MDM2
MECR
MED1
MED6
MEG8
MFAP1
MFN2
MICB
MIF
MIR1-1
MIR1-2
MIR122
MIR1244-1
MIR1244-2
MIR1244-3
MIR1244-4
MIR1249
MIR125A
MIR1260A
MIR127
MIR1307
MIR132
MIR133A1
MIR133A2
MIR133B
MIR136
MIR141
MIR142
MIR145
MIR146A
MIR146B
MIR147B
MIR148A
MIR149
MIR150
MIR155
MIR155HG
MIR15B
MIR16-1
MIR16-2
MIR17
MIR181A1
MIR181A2
MIR181C
MIR188
MIR190B
MIR191
MIR193B
MIR197
MIR200C
MIR203A
MIR205
MIR206
MIR20A
MIR20B
MIR21
MIR2117
MIR215
MIR22
MIR221
MIR222
MIR223
MIR23A
MIR24-1
MIR24-2
MIR26A1
MIR27A
MIR29A
MIR29B1
MIR29B2
MIR29C
MIR302A
MIR302C
MIR3074
MIR30A
MIR30C1
MIR30C2
MIR30E
MIR31
MIR3155A
MIR3162
MIR3178
MIR3183
MIR3188
MIR3194
MIR320A
MIR324
MIR325
MIR326
MIR330
MIR335
MIR33A
MIR33B
MIR340
MIR342
MIR345
MIR34C
MIR3613
MIR3648-1
MIR3648-2
MIR3682
MIR373
MIR374B
MIR379
MIR3921
MIR3935
MIR4276
MIR4286
MIR4442
MIR449A
MIR449B
MIR449C
MIR4505
MIR451A
MIR455
MIR4673
MIR4684
MIR4753
MIR4776-1
MIR4776-2
MIR485
MIR486-1
MIR486-2
MIR489
MIR491
MIR494
MIR507
MIR511
MIR5189
MIR518B
MIR5196
MIR519D
MIR532
MIR548AN
MIR5585
MIR576
MIR584
MIR590
MIR593
MIR6126
MIR628
MIR642A
MIR650
MIR654
MIR664A
MIR6716
MIR6796
MIR7-3HG
MIR8060
MIR8063
MIR874
MIR876
MIR885
MIR889
MIR9-1
MIR9-2
MIR92B
MIR93
MIR9-3
MIR939
MIR98
MIR99A
MIRLET7A1
MIRLET7B
MIRLET7C
MIRLET7I
MLANA
MLKL
MMP12
MMP13
MMP2
MMP3
MMP8
MMP9
MOAP1
MOG
MORC3
MOV10
MPIG6B
MPO
MPP2
MPPE1
MR1
MRC1
mrcA
mrcB
MROCKI
MSN
MTCO2P12
MTOR
MTSS2
MT-TD
MUC1
MUC2
MUC4
MUC5AC
MUC5B
MX1
MX2
MXD1
MYBPC3
MYC
MycB RNAP
MYD88
MYDGF
MYH10
MYH9
MYL1
MYO1G
MYO6
NA
NAA10
NAGA
NALT1
NAPSA
NAT2
NBR1
NCBP1
NCF1
NCF2
NCF4
NCL
NCR1
NCR2
ND1
NDC1
NDFIP1
NDRG1
NEAT1
NEDD4
NEFL
NEU1
NEU2
NEU3
NF1
NFATC1
NFE2L2
NFKB1
NFKBIA
NFKBIB
NFKBIL1
NGF
NHERF1
NHS
NIPBL
NKX2-1
NLRC5
NLRP3
NLRX1
NM
NMB
NMBR
NME1
NMI
NOLC1
NONHSAG046336.2
NOS1
NOS2
NOS3
NOX4
NPL
NPM1
NQO2
NR1I2
NR1I3
NR2F2
NR3C1
NR4A3
NRAS
NRIR
NS1BP
NS2
NSMCE3
NT5C2
NT5E
NUMA1
NUP107
NUP133
NUP153
NUP155
NUP160
NUP188
NUP205
NUP210
NUP214
NUP35
NUP37
NUP42
NUP43
NUP50
NUP54
NUP58
NUP62
NUP85
NUP88
NUP93
NUP98
NXF1
NXT1
OAS1
OAS2
OAS3
OASL
OAT
OCA2
ODC1
OFCC1
OGA
OGFOD1
OGFOD2
OGT
OMP
OPN1SW
OPR
OPRD1
OPRK1
OPRM1
OPTN
OSM
OTC
OTUB1
OTULIN
P2RY11
P2RY6
P3H1
P3H2
P3H3
P4HA1
P4HTM
PA
PA2G4
pab
PABPC1
PABPC4
PABPN1
PADI4
PAF1
PAGR1
PAK1
PAM
PAPPA-AS1
PARP1
PARP12
PAX5
pbp2a
pbp3
pbpG
PBRM1
PCAT1
PCBP1
PCNA
PCSK5
PCSK6
PDCD1
PDE10A
PDE11A
PDE1A
PDE1B
PDE1C
PDE2A
PDE3A
PDE3B
PDE4A
PDE4B
PDE4C
PDE4D
PDE5A
PDE6A
PDE6B
PDE6C
PDE7A
PDE7B
PDE8A
PDE8B
PDE9A
PDIA3
PDPN
PEBP1
penA
PEPD
PER2
PGD
PGR-AS1
PGRMC1
PHYH
PI3
PIK3C2A
PIK3C2B
PIK3CA
PIK3CB
PIK3CD
PIK3CG
PIK3R1
PIK3R2
PIN1
PIP
PKD1
PKM
PKP2
PLA2G4A
PLA2G7
PLAAT4
PLAT
PLCG1
PLCG2
PLD2
PLG
PLOD1
PLOD2
PLOD3
PLPPR4
PLSCR1
PMEL
PML
PNLIP
PNP
POLDIP2
POLI
POLR1C
POLR2A
POLR2B
POLR2C
POLR2D
POLR2E
POLR2F
POLR2G
POLR2H
POLR2I
POLR2J
POLR2K
POLR2L
POM121
POMT1
PON1
POTEF
POU1F1
PPAN
PPAN-P2RY11
PPARG
PPBP
PPIA
PPIE
PPP1CA
PPP1R10
PPP1R14D
PPP6C
PRAP1
PRDM1
PRDX2
PRDX6
PRF1
PRKAA1
PRKAA2
PRKAB1
PRKAB2
PRKAG1
PRKAG2
PRKAG3
PRKCA
PRKCD
PRKCE
PRKCQ
PRKD3
PRKDC
PRKRA
PRNP
PRPF18
PRPF19
PRPF8
PRPS1
PRRT1
PRSS1
PRSS27
PRSS3
PRSS8
PRTN3
PSENEN
PSMA1
PSMA2
PSMA3
PSMA4
PSMA5
PSMA6
PSMA7
PSMB1
PSMB2
PSMB3
PSMB4
PSMB5
PSMB8
PSMB8-AS1
PSMC6
PSMD14
PTAFR
PTCH1
PTEN
PTGES3
PTGS1
PTGS2
PTK2
PTN
PTPA
PTPN1
PTPN11
PTPN22
PTPRC
PTPRN
PTX3
PWAR1
PWAR4
PWAR6
PYCARD
RAB11A
RAB39B
RAB5A
RAC1
RAC2
RACK1
RAE1
RAF1
RAN
RANBP2
RANBP3
RBM14
RBM45
RBMX
RBP4
RDX
RECK
RELA
REN
RETN
RETREG3
RHOA
RIGI
RIPK3
RMRP
RMST
RN7SL1
RNASE3
RNASEK
RNASEL
RNF128
RNF19A
RNF217-AS1
RNF43
RNF5
RNPC3
RNU1-1
RNU1-2
RNU1-3
RNU1-4
RNU2-1
RNU4-2
RNU5A-1
RNU5D-1
RNU5E-1
RNU5F-1
RNU6-1
RNU6-1-001
RNU6-1-002
RNU6-1-003
RNU6-1-004
RNU6-2
RNU6-7
RNU6-8
RNU6-9
RNVU1-18
RNVU1-29
RNY3
RNY5
ROBO3
ROBO4
ROCR
ROM1
RORA
RPGR
RPL10
RPL10A
RPL10L
RPL11
RPL12
RPL13
RPL13A
RPL14
RPL15
RPL17
RPL18
RPL18A
RPL19
RPL21
RPL22
RPL22L1
RPL23
RPL23A
RPL24
RPL26
RPL26L1
RPL27
RPL27A
RPL28
RPL29
RPL3
RPL30
RPL31
RPL32
RPL34
RPL35
RPL35A
RPL36
RPL36A
RPL36AL
RPL37
RPL37A
RPL38
RPL39
RPL39L
RPL3L
RPL4
RPL41
RPL5
RPL6
RPL7
RPL7A
RPL8
RPL9
RPLP0
RPLP1
RPLP2
RPS10
RPS11
RPS12
RPS13
RPS14
RPS15
RPS15A
RPS16
RPS17
RPS18
RPS19
RPS2
RPS20
RPS21
RPS23
RPS24
RPS25
RPS26
RPS27
RPS27A
RPS27L
RPS28
RPS29
RPS3
RPS3A
RPS4X
RPS4Y1
RPS4Y2
RPS5
RPS6
RPS6KA3
RPS6KB1
RPS7
RPS8
RPS9
RPSA
rpsL
RRP1B
RSAD2
RTF1
RTF2
RTL1
RTP4
RTRAF
RUNX1
RUVBL2
RYR1
S100A8
S100A9
S100B
S1PR1
SAA1
SAA4
SAFB
SAMD9
SAMHD1
SARDH
SARS1
SARS2
SASH3
SCARNA5
SCGB1A1
SCN10A
SCN11A
SCN1A
SCN2A
SCN3A
SCN4A
SCN5A
SCN7A
SCN8A
SCN9A
SCNN1A
SCNN1B
SCNN1G
SCO2
SCRIB
SCT
SCTR
SDS
SEA
SEC13
SEC14L2
SEH1L
SELENON
SELL
SELP
SERINC5
SERPINA1
SERPINA3
SERPINB1
SERPINB6
SERPINE1
SERPING1
SERTAD3
SF3B1
SF3B6
SFPQ
SFTA3
SFTPA1
SFTPA2
SFTPB
SFTPC
SFTPD
SGK1
SGPL1
SH3GLB2
SHCBP1
SIGLEC1
SIGLEC14
SIGLEC5
SIGMAR1
SIVA1
SKAP1-AS1
SKIC8
SLA
SLAMF6
SLBP
SLC11A1
SLC12A7
SLC15A1
SLC22A1
SLC22A2
SLC22A6
SLC22A8
SLC23A1
SLC23A2
SLC25A6
SLC26A9
SLC2A1
SLC2A4
SLC6A14
SLC6A2
SLC6A3
SLC6A4
SLC7A1
SLC9A3
SLC9A6
SLCO1A2
SLIT2
SLPI
SLX1A-SULT1A3
SMAD5-AS1
SMS
SMU1
SNAP25
SNORA69
SNORA71B
SNORD105
SNORD118
SNORD13
SNORD15A
SNORD1A
SNORD24
SNORD27
SNORD28
SNORD44
SNORD55
SNORD77
SNRNP70
SNW1
SNX2
SOCS1
SOCS3
SOCS4
SOCS5
SOD1
SOD2
SOD2-OT1
SON
SORBS1
SOX9-AS1
SP_0314
SPAG9
SPHK1
SPHK2
SPINK6
SPINT1
SPINT2
SPN
SPP1
SQSTM1
SRC
SRGAP1
SRL
SRSF2
ST14
ST3GAL1
ST3GAL4
ST6GAL1
ST6GALNAC5
ST7-OT3
STAG3L5P-PVRIG2P-PILRB
STAT1
STAT2
STAT3
STAU1
STING1
STRN
STRN3
STT3B
STX1A
SULT1A1
SULT1A3
SUMO1
SUPT5H
SYK
TACR1
TAF6
TANK
TAP1
TAP2
TASL
TBK1
TBL3
TBP
TBX21
TDO2
TDRD7
TEC
TECPR2
TF
TFAP2A
TFE3
TFRC
TGFB1
TGM2
TGM7
THAP12
THORLNC
THRAP3
TICAM1
TIMP1
TIMP2
TIPARP-AS1
TIRAP
TLR1
TLR10
TLR2
TLR3
TLR4
TLR5
TLR6
TLR7
TLR8
TLR9
TMLHE
TMPO
TMPRSS11A
TMPRSS11D
TMPRSS11E
TMPRSS13
TMPRSS15
TMPRSS2
TMPRSS4
TMX2-CTNND1
TNF
TNFAIP3
TNFAIP6
TNFRSF18
TNFRSF1A
TNFRSF1B
TNFRSF25
TNFRSF6B
TNFRSF9
TNFSF10
TNFSF13B
TNFSF9
TNK2
TNKS2
TNPO1
TNPO3
TOMM40
TOR1B
TP53
TP53TG1
TPP2
TPR
TPSAB1
TRA
TRADD
TRAF3
TRAF6
TRAP1
TRAPPC6A
TRA-TGC5-1
TRA-TGC7-1
TRAV27
TRB
TRBC2
TRBV19
TRBV20OR9-2
TRC-GCA24-1
TRD-GTC9-1
TREM1
TRERF1
TRE-TTC3-1
TREX1
TRIM14
TRIM21
TRIM22
TRIM23
TRIM25
TRIM28
TRIM29
TRIM31
TRIM32
TRIM34
TRIM35
TRIM41
TRIM46
TRIM56
TRIM60
TRMT61A
TRN-GTT2-1
TRN-GTT2-2
TRN-GTT2-3
TRN-GTT2-4
TRN-GTT2-5
TRN-GTT2-6
TRN-GTT2-7
TRN-GTT2-8
TRPM8
TRPV1
TRPV3
TSG101
TSLP
TSPOAP1
TSPOAP1-AS1
TSSK6
TTF2
TTR
TUBA1A
TUBB
TUFM
TXK
TXN
TXNL4A
TXNRD1
TYK2
U2AF2
UBA52
UBA7
UBAC2
UBB
UBC
UBD
UBE2D2
UBE2E1
UBE2E2
UBE2I
UBE2L6
UBE2N
UCK2
UGT1A1
UGT1A10
UGT1A3
UGT1A6
UGT1A7
UGT1A8
UGT1A9
UGT2B15
UGT2B17
UGT2B4
UGT2B7
ULK1
UMOD
UNC93B1
UPF1
USP11
USP25
VCP
VDAC1
VEGFA
VHLL
VIM
VIP
VNN1
VPS28
VPS4A
VPS4B
VPS72
VTN
VTRNA1-1
VTRNA2-1
WDR1
WDR33
WDR83
WNT9A
XAB2
XAF1
XBP1
XCL1
XCR1
XDH
XIST
XK
XPO1
XPO6
XRCC1
XRN1
XS
xylA
XYLB
YBX1
YBX3
YTHDC1
ZBP1
ZBTB25
ZC3H11A
ZC3H12A
ZC3HAV1
ZCCHC2
ZDHHC22
ZFP36
ZFP36L1
ZFYVE9
ZMPSTE24
ZMYND10
ZNF17
ZNF251
ZNF365
ZYX
