# Supplementary material for: Mechanisms underlying the therapeutic effects of Gang Huo Qing wen granules in the treatment of influenza based on network pharmacology, molecular docking and molecular dynamics
Source: Sci Rep. 2024 Jul 9;14:15853. doi: 10.1038/s41598-024-62469-2 (PMC11233559; doi:10.1038/s41598-024-62469-2)
Supplement: Supplementary file 4 — Supplementary Table S4. [file 41598_2024_62469_MOESM4_ESM.xlsx]

## Sheet: Sheet1
Table S4.The putative targets of GHQWG against flu
Gene Symbol	Description
ABCG2	ATP binding cassette subfamily G member 2
ADRA1A	adrenoceptor alpha 1A
ADRA1B	adrenoceptor alpha 1B
ADRA1D	adrenoceptor alpha 1D
ADRA2A	adrenoceptor alpha 2A
ADRB1	adrenoceptor beta 1
ADRB2	adrenoceptor beta 2
AHR	aryl hydrocarbon receptor
AHSA1	activator of HSP90 ATPase activity 1
AKT1	AKT serine/threonine kinase 1
ALB	albumin
APP	amyloid beta precursor protein
BAX	BCL2 associated X, apoptosis regulator
BCL2	BCL2 apoptosis regulator
CA1	carbonic anhydrase 1
CASP3	caspase 3
CASP7	caspase 7
CASP8	caspase 8
CCL2	C-C motif chemokine ligand 2
CCND1	cyclin D1
CD40LG	CD40 ligand
CD81	CD81 molecule
CDC25B	cell division cycle 25B
CES2	carboxylesterase 2
CHRM1	cholinergic receptor muscarinic 1
CHRM2	cholinergic receptor muscarinic 2
CHRM3	cholinergic receptor muscarinic 3
CHRM4	cholinergic receptor muscarinic 4
CHRM5	cholinergic receptor muscarinic 5
CHRNA2	cholinergic receptor nicotinic alpha 2 subunit
CHRNA7	cholinergic receptor nicotinic alpha 7 subunit
CHUK	component of inhibitor of nuclear factor kappa B kinase complex
CRP	C-reactive protein
CTNNB1	catenin beta 1
CTSD	cathepsin D
CXCL10	C-X-C motif chemokine ligand 10
CXCL11	C-X-C motif chemokine ligand 11
CXCL2	C-X-C motif chemokine ligand 2
CYP17A1	cytochrome P450 family 17 subfamily A member 1
CYP1A1	cytochrome P450 family 1 subfamily A member 1
CYP1A2	cytochrome P450 family 1 subfamily A member 2
CYP1B1	cytochrome P450 family 1 subfamily B member 1
CYP3A4	cytochrome P450 family 3 subfamily A member 4
DPEP1	dipeptidase 1
DPP4	dipeptidyl peptidase 4
DUOX2	dual oxidase 2
EGFR	epidermal growth factor receptor
F3	coagulation factor III, tissue factor
FAAH	fatty acid amide hydrolase
FASLG	Fas ligand
FGFR1	fibroblast growth factor receptor 1
FN1	fibronectin 1
FOS	FBJ osteosarcoma oncogene
G6PD	glucose-6-phosphate dehydrogenase
GRIN2D	glutamate ionotropic receptor NMDA type subunit 2D
GSTM1	glutathione S-transferase mu 1
GSTP1	glutathione S-transferase pi 1
HEL-S-89n	78 kDa glucose-regulated protein
HIF1A	hypoxia inducible factor 1 subunit alpha
HMOX1	heme oxygenase 1
ICAM1	intercellular adhesion molecule 1
IDO1	indoleamine 2,3-dioxygenase 1
IFNG	interferon gamma
IKBKB	inhibitor of nuclear factor kappa B kinase subunit beta
IL10	interleukin 10
IL1A	interleukin 1 alpha
IL1B	interleukin 1 beta
IL2	interleukin 2
IL4	interleukin 4
IL6	interleukin 6
IRF1	interferon regulatory factor 1
KCNH2	potassium voltage-gated channel subfamily H member 2
MAOA	monoamine oxidase A
MAOB	monoamine oxidase B
MAPK1	mitogen-activated protein kinase 1
MAPK14	mitogen-activated protein kinase 14
MAPK3	mitogen-activated protein kinase 3
MAPK8	mitogen-activated protein kinase 8
MDM2	MDM2 proto-oncogene
MMP2	matrix metallopeptidase 2
MMP3	matrix metallopeptidase 3
MMP9	matrix metallopeptidase 9
MPO	myeloperoxidase
MUC1	mucin 1, cell surface associated
MYC	MYC proto-oncogene, bHLH transcription factor
NCF1	neutrophil cytosolic factor 1
NFE2L2	NFE2 like bZIP transcription factor 2
NFKBIA	NFKB inhibitor alpha
NOS2	nitric oxide synthase 2
NOS3	nitric oxide synthase 3
NR1I2	nuclear receptor subfamily 1 group I member 2
NR1I3	nuclear receptor subfamily 1 group I member 3
NR3C1	nuclear receptor subfamily 3 group C member 1
ODC1	ornithine decarboxylase 1
OPRM1	opioid receptor mu 1
PARP1	poly(ADP-ribose) polymerase 1
PCNA	proliferating cell nuclear antigen
PDE2A	phosphodiesterase 2A
PDE3A	phosphodiesterase 3A
PDE4D	phosphodiesterase 4D
PIK3CG	phosphatidylinositol-4,5-bisphosphate 3-kinase catalytic subunit gamma
PLAT	plasminogen activator, tissue type
PON1	paraoxonase 1
PPARG	peroxisome proliferator activated receptor gamma
PRKCA	protein kinase C alpha
PRKCD	protein kinase C delta
PRSS1	serine protease 1
PTAFR	platelet-activating factor receptor
PTEN	phosphatase and tensin homolog
PTGS1	prostaglandin-endoperoxide synthase 1
PTGS2	prostaglandin-endoperoxide synthase 2
PTPN1	protein tyrosine phosphatase non-receptor type 1
PTPN11	protein tyrosine phosphatase non-receptor type 11
RAF1	Raf-1 proto-oncogene, serine/threonine kinase
RELA	RELA proto-oncogene, NF-kB
RORA	RAR-related orphan receptor alpha
SCN5A	sigma non-opioid intracellular receptor 1
SERPINE1	sigma non-opioid intracellular receptor 1
SIGMAR1	sigma non-opioid intracellular receptor 1
SLC22A6	solute carrier family 22 member 6
SLC2A4	solute carrier family 2 member 4
SLC6A2	solute carrier family 6 member 2
SLC6A3	solute carrier family 6 member 3
SLC6A4	solute carrier family 6 member 4
SLPI	secretory leukocyte peptidase inhibitor
SOD1	superoxide dismutase 1
SPP1	secreted phosphoprotein 1
STAT1	signal transducer and activator of transcription 1
TGFB1	transforming growth factor beta 1
TNF	tumor necrosis factor
TP53	tumor protein p53
VCP	valosin containing protein
VEGFA	vascular endothelial growth factor A
XDH	xanthine dehydrogenase
