# Supplementary material for: Mechanisms underlying the therapeutic effects of Gang Huo Qing wen granules in the treatment of influenza based on network pharmacology, molecular docking and molecular dynamics
Source: Sci Rep. 2024 Jul 9;14:15853. doi: 10.1038/s41598-024-62469-2 (PMC11233559; doi:10.1038/s41598-024-62469-2)
Supplement: Supplementary file 5 — Supplementary Table S5. [file 41598_2024_62469_MOESM5_ESM.xlsx]

## Sheet: Sheet1
Target	Degree	Betweenness Centrality(BC)	Closeness Centrality(CC)
RELA	33	0.158515	0.516484
TP53	26	0.107228	0.456311
MAPK3	25	0.037105	0.463054
TNF	25	0.0682826	0.47
AKT1	24	0.0832013	0.447619
MAPK1	24	0.0342697	0.456311
IL6	23	0.0573789	0.456311
FOS	21	0.0421414	0.441315
MAPK14	20	0.0568089	0.467662
STAT1	17	0.0580558	0.463054
CTNNB1	17	0.0380554	0.435185
IL10	17	0.0507776	0.412281
MYC	15	0.0228129	0.43318
EGFR	15	0.0461475	0.425339
HIF1A	14	0.0155427	0.427273
IL4	14	0.127335	0.443396
NFKBIA	14	0.0226336	0.427273
IL2	13	0.0143446	0.439252
IL1B	13	0.0108311	0.417778
CASP3	12	0.0164516	0.4
CASP8	12	0.0225766	0.405172
MAPK8	12	0.0385347	0.421525
VEGFA	12	0.0255754	0.4
IFNG	12	0.0119156	0.417778
PTPN11	11	0.00524603	0.408696
PRKCD	11	0.00814776	0.4
IL1A	11	0.00566297	0.414097
PRKCA	11	0.0172912	0.403433
TGFB1	11	0.014181	0.412281
CHUK	10	0.0105291	0.405172
IKBKB	10	0.012185	0.406926
CCL2	10	0.00298347	0.405172
CXCL10	9	0.0218491	0.374502
MMP3	9	0.0351541	0.383673
NR3C1	9	0.00234729	0.403433
CD40LG	8	0.012845	0.412281
FN1	8	0.0321199	0.385246
CXCL2	8	0.000609822	0.379032
CCND1	8	0.0191281	0.394958
CYP1A1	7	0.0727232	0.314381
HSPA5	7	0.0289829	0.346863
PTEN	7	0.0021594	0.367188
CYP3A4	7	0.0792439	0.273256
PPARG	7	0.00868454	0.403433
MMP9	7	0.00630547	0.346863
MDM2	6	0.00189009	0.354717
NCF1	6	0.000625395	0.367188
NOS2	6	0.000473701	0.391667
BCL2	6	0.00166459	0.371542
RAF1	5	0.000460346	0.345588
NOS3	5	0.000913083	0.349442
PTPN1	5	0.0051297	0.37751
APP	5	0.00689877	0.370079
CASP7	5	0.00350106	0.317568
MUC1	5	0.0088408	0.354717
CYP1A2	5	0.0426104	0.219114
IDO1	5	0.0409186	0.270115
IRF1	5	0.00220298	0.367188
MMP2	5	6.30268e-05	0.34058
AHR	4	0.0861333	0.391667
CRP	4	0.00526931	0.346863
PARP1	4	0.00471866	0.327526
FASLG	4	0.0005163	0.310231
RORA	4	0	0.326389
HMOX1	4	0.00359205	0.365759
ADRA1B	3	0.5	0.8
ADRB2	3	0.5	0.8
CYP1B1	3	0.00872217	0.300319
ALB	3	0.00019226	0.297468
DPP4	3	0.00843734	0.348148
BAX	3	0	0.338129
FGFR1	3	4.82981e-05	0.335714
CYP17A1	3	0.00647011	0.25
MAOA	3	0.0997403	0.33452
SPP1	3	0.0164667	0.321918
NFE2L2	3	0.000440048	0.333333
PTGS2	3	0.000809068	0.367188
CHRM1	2	0	0.666667
SOD1	2	0	0.317568
PIK3CG	2	0	0.330986
PCNA	2	0.000237553	0.291022
GSTM1	2	0.00630329	0.269341
GSTP1	2	0.0154063	0.326389
MAOB	2	0.000171585	0.21659
VCP	2	0.000576809	0.313333
ICAM1	2	0.00108231	0.316498
PRSS1	2	0	0.279762
MPO	2	1	1
SLC2A4	2	3.81301e-05	0.308197
ADRA1A	1	0	0.5
PDE4D	1	0	0.5
CD81	1	0	0.299363
CDC25B	1	0	0.319728
CES2	1	0	0.215103
CHRNA2	1	0	1
CHRNA7	1	0	1
CXCL11	1	0	0.273256
XDH	1	0	0.180077
NR1I3	1	0	0.180077
NR1I2	1	0	0.215103
G6PD	1	0	0.314381
SIGMAR1	1	0	0.258242
PTAFR	1	0	0.292835
KCNH2	1	0	1
SCN5A	1	0	1
PON1	1	0	0.666667
PTGS1	1	0	0.666667
PLAT	1	0	1
SERPINE1	1	0	1
