# Supplementary material for: Mechanisms underlying the therapeutic effects of Gang Huo Qing wen granules in the treatment of influenza based on network pharmacology, molecular docking and molecular dynamics
Source: Sci Rep. 2024 Jul 9;14:15853. doi: 10.1038/s41598-024-62469-2 (PMC11233559; doi:10.1038/s41598-024-62469-2)
Supplement: Supplementary file 6 — Supplementary Table S6. [file 41598_2024_62469_MOESM6_ESM.xlsx]

## Sheet: Sheet1
Table S6.The GO (MF, BP and CC) enrichment analysis.
Term	Category	Description	PValue	FDR
GO:0009410	BP	response to xenobiotic stimulus	2.58505e-18	5.90943e-15
GO:0010628	BP	positive regulation of gene expression	1.0831e-16	1.23799e-13
GO:0071276	BP	cellular response to cadmium ion	7.66213e-16	5.04675e-13
GO:0006954	BP	inflammatory response	8.8307e-16	5.04675e-13
GO:0043066	BP	negative regulation of apoptotic process	1.67214e-15	7.64501e-13
GO:0006915	BP	apoptotic process	6.93798e-15	2.64337e-12
GO:0043065	BP	positive regulation of apoptotic process	8.46639e-15	2.76488e-12
GO:0045944	BP	positive regulation of transcription from RNA polymerase II promoter	2.66276e-14	7.60883e-12
GO:0031663	BP	lipopolysaccharide-mediated signaling pathway	2.03122e-13	5.15931e-11
GO:0008284	BP	positive regulation of cell proliferation	3.03928e-13	6.94779e-11
GO:0032496	BP	response to lipopolysaccharide	9.90835e-13	2.05914e-10
GO:1902895	BP	positive regulation of pri-miRNA transcription from RNA polymerase II promoter	2.06088e-12	3.92598e-10
GO:0043410	BP	positive regulation of MAPK cascade	6.07485e-12	1.06824e-09
GO:0034614	BP	cellular response to reactive oxygen species	7.54928e-12	1.23269e-09
GO:0071356	BP	cellular response to tumor necrosis factor	1.08733e-11	1.65709e-09
GO:0071222	BP	cellular response to lipopolysaccharide	3.67304e-11	5.24785e-09
GO:0001666	BP	response to hypoxia	7.80535e-11	1.04959e-08
GO:0071456	BP	cellular response to hypoxia	1.06069e-10	1.34707e-08
GO:0045893	BP	positive regulation of transcription, DNA-templated	1.29045e-10	1.55261e-08
GO:0001525	BP	angiogenesis	1.61264e-10	1.84325e-08
GO:0048661	BP	positive regulation of smooth muscle cell proliferation	2.07984e-10	2.26405e-08
GO:0070374	BP	positive regulation of ERK1 and ERK2 cascade	5.24511e-10	5.45015e-08
GO:0007197	BP	adenylate cyclase-inhibiting G-protein coupled acetylcholine receptor signaling pathway	7.82081e-10	7.5511e-08
GO:0071466	BP	cellular response to xenobiotic stimulus	7.92766e-10	7.5511e-08
GO:0010575	BP	positive regulation of vascular endothelial growth factor production	1.10037e-09	1.00617e-07
GO:0097421	BP	liver regeneration	2.26987e-09	1.99574e-07
GO:0045471	BP	response to ethanol	3.32808e-09	2.81777e-07
GO:0035094	BP	response to nicotine	5.34685e-09	4.36532e-07
GO:0032355	BP	response to estradiol	1.26497e-08	9.6391e-07
GO:0033138	BP	positive regulation of peptidyl-serine phosphorylation	1.26497e-08	9.6391e-07
GO:0045766	BP	positive regulation of angiogenesis	1.7855e-08	1.31666e-06
GO:0071407	BP	cellular response to organic cyclic compound	2.2516e-08	1.60849e-06
GO:0001934	BP	positive regulation of protein phosphorylation	2.61872e-08	1.81406e-06
GO:0010332	BP	response to gamma radiation	3.12559e-08	2.1015e-06
GO:0043536	BP	positive regulation of blood vessel endothelial cell migration	4.166e-08	2.72099e-06
GO:0043406	BP	positive regulation of MAP kinase activity	5.67822e-08	3.60567e-06
GO:0007568	BP	aging	9.78453e-08	6.04525e-06
GO:0007165	BP	signal transduction	1.01376e-07	6.09854e-06
GO:0043525	BP	positive regulation of neuron apoptotic process	1.08074e-07	6.33482e-06
GO:0071880	BP	adenylate cyclase-activating adrenergic receptor signaling pathway	1.1323e-07	6.47107e-06
GO:0000165	BP	MAPK cascade	1.17615e-07	6.55776e-06
GO:0071320	BP	cellular response to cAMP	1.22505e-07	6.66775e-06
GO:0032930	BP	positive regulation of superoxide anion generation	2.02643e-07	1.0773e-05
GO:0007249	BP	I-kappaB kinase/NF-kappaB signaling	2.47742e-07	1.28713e-05
GO:0010888	BP	negative regulation of lipid storage	2.61329e-07	1.32755e-05
GO:0001819	BP	positive regulation of cytokine production	3.42814e-07	1.70363e-05
GO:0050665	BP	hydrogen peroxide biosynthetic process	4.33227e-07	2.10714e-05
GO:0051247	BP	positive regulation of protein metabolic process	5.43417e-07	2.57793e-05
GO:0032755	BP	positive regulation of interleukin-6 production	5.52575e-07	2.57793e-05
GO:0008285	BP	negative regulation of cell proliferation	5.80954e-07	2.65612e-05
GO:0045429	BP	positive regulation of nitric oxide biosynthetic process	7.02238e-07	3.14768e-05
GO:0051402	BP	neuron apoptotic process	8.30034e-07	3.64896e-05
GO:0071260	BP	cellular response to mechanical stimulus	9.09049e-07	3.84831e-05
GO:0009636	BP	response to toxic substance	9.09049e-07	3.84831e-05
GO:0006805	BP	xenobiotic metabolic process	9.80069e-07	4.07352e-05
GO:0001996	BP	positive regulation of heart rate by epinephrine-norepinephrine	1.26217e-06	5.15234e-05
GO:0019221	BP	cytokine-mediated signaling pathway	1.32175e-06	5.3009e-05
GO:0006468	BP	protein phosphorylation	1.39047e-06	5.48036e-05
GO:0006919	BP	activation of cysteine-type endopeptidase activity involved in apoptotic process	1.52773e-06	5.91931e-05
GO:0051091	BP	positive regulation of sequence-specific DNA binding transcription factor activity	1.55982e-06	5.94292e-05
GO:0006979	BP	response to oxidative stress	1.66267e-06	6.23092e-05
GO:0031334	BP	positive regulation of protein complex assembly	1.85112e-06	6.82525e-05
GO:0007507	BP	heart development	1.92868e-06	6.99836e-05
GO:0098586	BP	cellular response to virus	2.28225e-06	8.15193e-05
GO:0007213	BP	G-protein coupled acetylcholine receptor signaling pathway	2.7418e-06	9.6427e-05
GO:0034644	BP	cellular response to UV	2.83651e-06	9.82465e-05
GO:0046677	BP	response to antibiotic	2.8875e-06	9.85197e-05
GO:0097192	BP	extrinsic apoptotic signaling pathway in absence of ligand	3.90629e-06	0.00013132
GO:0032270	BP	positive regulation of cellular protein metabolic process	4.72983e-06	0.000156701
GO:0018105	BP	peptidyl-serine phosphorylation	4.92881e-06	0.000160961
GO:0032757	BP	positive regulation of interleukin-8 production	5.56533e-06	0.000176699
GO:0007187	BP	G-protein coupled receptor signaling pathway, coupled to cyclic nucleotide second messenger	5.56533e-06	0.000176699
GO:0051044	BP	positive regulation of membrane protein ectodomain proteolysis	6.04886e-06	0.00018555
GO:0051403	BP	stress-activated MAPK cascade	6.04886e-06	0.00018555
GO:0007611	BP	learning or memory	6.08758e-06	0.00018555
GO:0061419	BP	positive regulation of transcription from RNA polymerase II promoter in response to hypoxia	6.24744e-06	0.000187916
GO:0008625	BP	extrinsic apoptotic signaling pathway via death domain receptors	7.70278e-06	0.000228682
GO:0006955	BP	immune response	8.45842e-06	0.000247897
GO:0001541	BP	ovarian follicle development	8.72445e-06	0.000252457
GO:0043123	BP	positive regulation of I-kappaB kinase/NF-kappaB signaling	9.32775e-06	0.000266174
GO:0035994	BP	response to muscle stretch	9.47576e-06	0.000266174
GO:0010629	BP	negative regulation of gene expression	9.62536e-06	0.000266174
GO:0050729	BP	positive regulation of inflammatory response	9.66424e-06	0.000266174
GO:0009409	BP	response to cold	9.84908e-06	0.000268036
GO:0010573	BP	vascular endothelial growth factor production	1.0878e-05	0.000287928
GO:0009615	BP	response to virus	1.09047e-05	0.000287928
GO:0007566	BP	embryo implantation	1.10838e-05	0.000287928
GO:0042542	BP	response to hydrogen peroxide	1.10838e-05	0.000287928
GO:1902004	BP	positive regulation of beta-amyloid formation	1.16431e-05	0.000299058
GO:0032735	BP	positive regulation of interleukin-12 production	1.24362e-05	0.000315436
GO:0000122	BP	negative regulation of transcription from RNA polymerase II promoter	1.25567e-05	0.000315436
GO:0030335	BP	positive regulation of cell migration	1.36261e-05	0.000338377
GO:0097190	BP	apoptotic signaling pathway	1.38481e-05	0.000338377
GO:0032722	BP	positive regulation of chemokine production	1.3914e-05	0.000338377
GO:0007166	BP	cell surface receptor signaling pathway	1.45637e-05	0.000350449
GO:0006809	BP	nitric oxide biosynthetic process	1.70437e-05	0.000403858
GO:0048538	BP	thymus development	1.72781e-05	0.000403858
GO:0033209	BP	tumor necrosis factor-mediated signaling pathway	1.73133e-05	0.000403858
GO:0030593	BP	neutrophil chemotaxis	2.14464e-05	0.000495216
GO:0032094	BP	response to food	2.40901e-05	0.0005507
GO:0043491	BP	protein kinase B signaling	2.5884e-05	0.000585849
GO:0097191	BP	extrinsic apoptotic signaling pathway	2.84806e-05	0.000638301
GO:0051897	BP	positive regulation of protein kinase B signaling	3.07473e-05	0.000682411
GO:0033629	BP	negative regulation of cell adhesion mediated by integrin	3.6736e-05	0.000807485
GO:1902042	BP	negative regulation of extrinsic apoptotic signaling pathway via death domain receptors	3.83737e-05	0.000827569
GO:0098664	BP	G-protein coupled serotonin receptor signaling pathway	3.83737e-05	0.000827569
GO:0051384	BP	response to glucocorticoid	4.46408e-05	0.000953727
GO:0030225	BP	macrophage differentiation	5.08179e-05	0.00107565
GO:0045907	BP	positive regulation of vasoconstriction	5.80368e-05	0.00121718
GO:0007268	BP	chemical synaptic transmission	6.62292e-05	0.00136086
GO:1903800	BP	positive regulation of production of miRNAs involved in gene silencing by miRNA	6.66739e-05	0.00136086
GO:0043117	BP	positive regulation of vascular permeability	6.66739e-05	0.00136086
GO:2000379	BP	positive regulation of reactive oxygen species metabolic process	7.46777e-05	0.00149749
GO:0045931	BP	positive regulation of mitotic cell cycle	7.46777e-05	0.00149749
GO:0070301	BP	cellular response to hydrogen peroxide	7.82236e-05	0.00155495
GO:0043524	BP	negative regulation of neuron apoptotic process	8.37517e-05	0.00165049
GO:0043951	BP	negative regulation of cAMP-mediated signaling	8.62406e-05	0.00168501
GO:0043154	BP	negative regulation of cysteine-type endopeptidase activity involved in apoptotic process	9.74649e-05	0.00188818
GO:2000352	BP	negative regulation of endothelial cell apoptotic process	0.000105799	0.0020324
GO:1904645	BP	response to beta-amyloid	0.000109209	0.00208044
GO:2001240	BP	negative regulation of extrinsic apoptotic signaling pathway in absence of ligand	0.000117994	0.00221094
GO:0051591	BP	response to cAMP	0.000117994	0.00221094
GO:0018107	BP	peptidyl-threonine phosphorylation	0.00012015	0.00223303
GO:1901216	BP	positive regulation of neuron death	0.000131177	0.00241831
GO:1904385	BP	cellular response to angiotensin	0.000135826	0.00247979
GO:0046666	BP	retinal cell programmed cell death	0.000139936	0.00247979
GO:0031281	BP	positive regulation of cyclase activity	0.000139936	0.00247979
GO:0060559	BP	positive regulation of calcidiol 1-monooxygenase activity	0.000139936	0.00247979
GO:0070141	BP	response to UV-A	0.000139936	0.00247979
GO:0051092	BP	positive regulation of NF-kappaB transcription factor activity	0.00014564	0.00256102
GO:0006508	BP	proteolysis	0.000148933	0.00259894
GO:0042593	BP	glucose homeostasis	0.000157465	0.00272701
GO:0048143	BP	astrocyte activation	0.000166332	0.00280213
GO:0070848	BP	response to growth factor	0.000166332	0.00280213
GO:0010039	BP	response to iron ion	0.000166332	0.00280213
GO:0001938	BP	positive regulation of endothelial cell proliferation	0.000166706	0.00280213
GO:0007595	BP	lactation	0.000177122	0.00295548
GO:0042127	BP	regulation of cell proliferation	0.000181592	0.00300811
GO:0008217	BP	regulation of blood pressure	0.000188758	0.00310432
GO:0030316	BP	osteoclast differentiation	0.000194729	0.0031571
GO:0042307	BP	positive regulation of protein import into nucleus	0.000194729	0.0031571
GO:0006935	BP	chemotaxis	0.000206889	0.00333063
GO:0071364	BP	cellular response to epidermal growth factor stimulus	0.000233678	0.00373136
GO:0035234	BP	ectopic germ cell programmed cell death	0.000239943	0.00373136
GO:0033280	BP	response to vitamin D	0.000239943	0.00373136
GO:0010469	BP	regulation of receptor activity	0.000239943	0.00373136
GO:2000573	BP	positive regulation of DNA biosynthetic process	0.000239943	0.00373136
GO:0043407	BP	negative regulation of MAP kinase activity	0.000255118	0.00394054
GO:1904646	BP	cellular response to beta-amyloid	0.000277936	0.00421345
GO:0050796	BP	regulation of insulin secretion	0.000277936	0.00421345
GO:0035556	BP	intracellular signal transduction	0.000281209	0.00421345
GO:0060252	BP	positive regulation of glial cell proliferation	0.000283503	0.00421345
GO:1904019	BP	epithelial cell apoptotic process	0.000283503	0.00421345
GO:0071347	BP	cellular response to interleukin-1	0.000283846	0.00421345
GO:0006749	BP	glutathione metabolic process	0.000302184	0.00442815
GO:0014823	BP	response to activity	0.000302184	0.00442815
GO:0050728	BP	negative regulation of inflammatory response	0.000315655	0.0045961
GO:0034605	BP	cellular response to heat	0.000384014	0.00555604
GO:0050731	BP	positive regulation of peptidyl-tyrosine phosphorylation	0.000411509	0.00591641
GO:0030968	BP	endoplasmic reticulum unfolded protein response	0.000414493	0.00592206
GO:0035902	BP	response to immobilization stress	0.000443822	0.00626282
GO:0042178	BP	xenobiotic catabolic process	0.000443822	0.00626282
GO:0002248	BP	connective tissue replacement involved in inflammatory response wound healing	0.000462256	0.0064434
GO:0031622	BP	positive regulation of fever generation	0.000462256	0.0064434
GO:0008202	BP	steroid metabolic process	0.000480569	0.00665807
GO:0045821	BP	positive regulation of glycolytic process	0.000507839	0.00691023
GO:0097194	BP	execution phase of apoptosis	0.000507839	0.00691023
GO:2000378	BP	negative regulation of reactive oxygen species metabolic process	0.000507839	0.00691023
GO:0071346	BP	cellular response to interferon-gamma	0.000551869	0.00746493
GO:1902894	BP	negative regulation of pri-miRNA transcription from RNA polymerase II promoter	0.000577481	0.00776542
GO:0009612	BP	response to mechanical stimulus	0.000593276	0.00793116
GO:0006974	BP	cellular response to DNA damage stimulus	0.000650927	0.00865128
GO:0032869	BP	cellular response to insulin stimulus	0.000663626	0.00872889
GO:0007204	BP	positive regulation of cytosolic calcium ion concentration	0.000664404	0.00872889
GO:0045760	BP	positive regulation of action potential	0.000690261	0.00891489
GO:0071677	BP	positive regulation of mononuclear cell migration	0.000690261	0.00891489
GO:1902512	BP	positive regulation of apoptotic DNA fragmentation	0.000690261	0.00891489
GO:0045892	BP	negative regulation of transcription, DNA-templated	0.00071798	0.0092208
GO:0006959	BP	humoral immune response	0.000820928	0.0104346
GO:0060333	BP	interferon-gamma-mediated signaling pathway	0.000822085	0.0104346
GO:0032760	BP	positive regulation of tumor necrosis factor production	0.000826189	0.0104346
GO:0009314	BP	response to radiation	0.00091613	0.0113204
GO:0070372	BP	regulation of ERK1 and ERK2 cascade	0.00091613	0.0113204
GO:0035066	BP	positive regulation of histone acetylation	0.00091613	0.0113204
GO:0001774	BP	microglial cell activation	0.00091613	0.0113204
GO:0006006	BP	glucose metabolic process	0.00092718	0.0113953
GO:0071321	BP	cellular response to cGMP	0.000962014	0.0115745
GO:0010742	BP	macrophage derived foam cell differentiation	0.000962014	0.0115745
GO:0046813	BP	receptor-mediated virion attachment to host cell	0.000962014	0.0115745
GO:0060440	BP	trachea formation	0.000962014	0.0115745
GO:0032731	BP	positive regulation of interleukin-1 beta production	0.000983777	0.0117744
GO:0048009	BP	insulin-like growth factor receptor signaling pathway	0.00101673	0.0120427
GO:0030878	BP	thyroid gland development	0.00101673	0.0120427
GO:0007267	BP	cell-cell signaling	0.00107003	0.0126087
GO:0019933	BP	cAMP-mediated signaling	0.00112405	0.0130436
GO:0048873	BP	homeostasis of number of cells within a tissue	0.00112405	0.0130436
GO:2000463	BP	positive regulation of excitatory postsynaptic potential	0.00112405	0.0130436
GO:0008286	BP	insulin receptor signaling pathway	0.0011681	0.0134863
GO:1901224	BP	positive regulation of NIK/NF-kappaB signaling	0.00123457	0.0140133
GO:0030168	BP	platelet activation	0.00123457	0.0140133
GO:0042531	BP	positive regulation of tyrosine phosphorylation of STAT protein	0.00123457	0.0140133
GO:0008210	BP	estrogen metabolic process	0.00123827	0.0140133
GO:0002674	BP	negative regulation of acute inflammatory response	0.00127691	0.0141016
GO:0034351	BP	negative regulation of glial cell apoptotic process	0.00127691	0.0141016
GO:0036003	BP	positive regulation of transcription from RNA polymerase II promoter in response to stress	0.00127691	0.0141016
GO:0007207	BP	phospholipase C-activating G-protein coupled acetylcholine receptor signaling pathway	0.00127691	0.0141016
GO:0071316	BP	cellular response to nicotine	0.00127691	0.0141016
GO:0006366	BP	transcription from RNA polymerase II promoter	0.00133528	0.0146752
GO:1900745	BP	positive regulation of p38MAPK cascade	0.00135954	0.0148704
GO:0042981	BP	regulation of apoptotic process	0.00143428	0.0156131
GO:2001234	BP	negative regulation of apoptotic signaling pathway	0.00148803	0.0159701
GO:0048147	BP	negative regulation of fibroblast proliferation	0.00148803	0.0159701
GO:0048662	BP	negative regulation of smooth muscle cell proliferation	0.00148803	0.0159701
GO:0050679	BP	positive regulation of epithelial cell proliferation	0.00160702	0.0168295
GO:0035924	BP	cellular response to vascular endothelial growth factor stimulus	0.00162388	0.0168295
GO:0051973	BP	positive regulation of telomerase activity	0.00162388	0.0168295
GO:0050873	BP	brown fat cell differentiation	0.00162388	0.0168295
GO:0050999	BP	regulation of nitric-oxide synthase activity	0.00163436	0.0168295
GO:2000553	BP	positive regulation of T-helper 2 cell cytokine production	0.00163436	0.0168295
GO:1903140	BP	regulation of establishment of endothelial barrier	0.00163436	0.0168295
GO:0015844	BP	monoamine transport	0.00163436	0.0168295
GO:0071875	BP	adrenergic receptor signaling pathway	0.00163436	0.0168295
GO:1990090	BP	cellular response to nerve growth factor stimulus	0.00176726	0.0179553
GO:0043542	BP	endothelial cell migration	0.00176726	0.0179553
GO:0030522	BP	intracellular receptor signaling pathway	0.00176726	0.0179553
GO:0032091	BP	negative regulation of protein binding	0.00177573	0.0179616
GO:0098869	BP	cellular oxidant detoxification	0.00186452	0.0187766
GO:0042420	BP	dopamine catabolic process	0.00203377	0.0202139
GO:0044346	BP	fibroblast apoptotic process	0.00203377	0.0202139
GO:0032872	BP	regulation of stress-activated MAPK cascade	0.00203377	0.0202139
GO:0046326	BP	positive regulation of glucose import	0.00207715	0.0205557
GO:0032729	BP	positive regulation of interferon-gamma production	0.00214929	0.0211779
GO:0007186	BP	G-protein coupled receptor signaling pathway	0.00222619	0.0218415
GO:0070555	BP	response to interleukin-1	0.00224395	0.0219216
GO:0071394	BP	cellular response to testosterone stimulus	0.00247455	0.0235701
GO:0097267	BP	omega-hydroxylase P450 pathway	0.00247455	0.0235701
GO:0071492	BP	cellular response to UV-A	0.00247455	0.0235701
GO:1903799	BP	negative regulation of production of miRNAs involved in gene silencing by miRNA	0.00247455	0.0235701
GO:0060020	BP	Bergmann glial cell differentiation	0.00247455	0.0235701
GO:0009651	BP	response to salt stress	0.00247455	0.0235701
GO:0008203	BP	cholesterol metabolic process	0.00257386	0.0243134
GO:0007565	BP	female pregnancy	0.00257386	0.0243134
GO:0031295	BP	T cell costimulation	0.00260192	0.0244773
GO:0014068	BP	positive regulation of phosphatidylinositol 3-kinase signaling	0.00280631	0.0262919
GO:2000273	BP	positive regulation of receptor activity	0.00295612	0.0271393
GO:0010918	BP	positive regulation of mitochondrial membrane potential	0.00295612	0.0271393
GO:0051926	BP	negative regulation of calcium ion transport	0.00295612	0.0271393
GO:0032495	BP	response to muramyl dipeptide	0.00295612	0.0271393
GO:0097011	BP	cellular response to granulocyte macrophage colony-stimulating factor stimulus	0.00295612	0.0271393
GO:0046427	BP	positive regulation of JAK-STAT cascade	0.00320172	0.0292765
GO:0060079	BP	excitatory postsynaptic potential	0.00331356	0.0301785
GO:0070498	BP	interleukin-1-mediated signaling pathway	0.00341889	0.0310142
GO:0019430	BP	removal of superoxide radicals	0.00347792	0.0310567
GO:1904996	BP	positive regulation of leukocyte adhesion to vascular endothelial cell	0.00347792	0.0310567
GO:0048011	BP	neurotrophin TRK receptor signaling pathway	0.00347792	0.0310567
GO:0010745	BP	negative regulation of macrophage derived foam cell differentiation	0.00347792	0.0310567
GO:0042100	BP	B cell proliferation	0.00364487	0.0322953
GO:1904706	BP	negative regulation of vascular smooth muscle cell proliferation	0.00364487	0.0322953
GO:0030890	BP	positive regulation of B cell proliferation	0.00387978	0.0341122
GO:0022617	BP	extracellular matrix disassembly	0.00387978	0.0341122
GO:0080135	BP	regulation of cellular response to stress	0.00403937	0.0348453
GO:0071498	BP	cellular response to fluid shear stress	0.00403937	0.0348453
GO:0048546	BP	digestive tract morphogenesis	0.00403937	0.0348453
GO:0021854	BP	hypothalamus development	0.00403937	0.0348453
GO:0051146	BP	striated muscle cell differentiation	0.00403937	0.0348453
GO:0031647	BP	regulation of protein stability	0.00418631	0.0359771
GO:0034097	BP	response to cytokine	0.00437676	0.0374729
GO:0001837	BP	epithelial to mesenchymal transition	0.00463903	0.0388529
GO:0051781	BP	positive regulation of cell division	0.00463903	0.0388529
GO:2001171	BP	positive regulation of ATP biosynthetic process	0.00463991	0.0388529
GO:0034116	BP	positive regulation of heterotypic cell-cell adhesion	0.00463991	0.0388529
GO:0010818	BP	T cell chemotaxis	0.00463991	0.0388529
GO:0045348	BP	positive regulation of MHC class II biosynthetic process	0.00463991	0.0388529
GO:0046330	BP	positive regulation of JNK cascade	0.00467585	0.0390109
GO:0050766	BP	positive regulation of phagocytosis	0.00491063	0.0408207
GO:0050890	BP	cognition	0.00519164	0.042386
GO:1900087	BP	positive regulation of G1/S transition of mitotic cell cycle	0.00519164	0.042386
GO:0043280	BP	positive regulation of cysteine-type endopeptidase activity involved in apoptotic process	0.00519164	0.042386
GO:0008630	BP	intrinsic apoptotic signaling pathway in response to DNA damage	0.00519164	0.042386
GO:0007173	BP	epidermal growth factor receptor signaling pathway	0.00519164	0.042386
GO:0030278	BP	regulation of ossification	0.005279	0.0426424
GO:0044849	BP	estrous cycle	0.005279	0.0426424
GO:0060402	BP	calcium ion transport into cytosol	0.005279	0.0426424
GO:0019233	BP	sensory perception of pain	0.00548215	0.0438189
GO:1904707	BP	positive regulation of vascular smooth muscle cell proliferation	0.00548215	0.0438189
GO:0010718	BP	positive regulation of epithelial to mesenchymal transition	0.00548215	0.0438189
GO:0050995	BP	negative regulation of lipid catabolic process	0.00595607	0.0469503
GO:0008631	BP	intrinsic apoptotic signaling pathway in response to oxidative stress	0.00595607	0.0469503
GO:0045987	BP	positive regulation of smooth muscle contraction	0.00595607	0.0469503
GO:0051412	BP	response to corticosterone	0.00595607	0.0469503
GO:0010507	BP	negative regulation of autophagy	0.00609201	0.0472079
GO:0002062	BP	chondrocyte differentiation	0.00609201	0.0472079
GO:0090398	BP	cellular senescence	0.00609201	0.0472079
GO:0042110	BP	T cell activation	0.00609201	0.0472079
GO:0043124	BP	negative regulation of I-kappaB kinase/NF-kappaB signaling	0.00609201	0.0472079
GO:0022900	BP	electron transport chain	0.00641152	0.0490192
GO:1903078	BP	positive regulation of protein localization to plasma membrane	0.00641152	0.0490192
GO:0048146	BP	positive regulation of fibroblast proliferation	0.00641152	0.0490192
GO:0042572	BP	retinol metabolic process	0.00641152	0.0490192
GO:0051770	BP	positive regulation of nitric-oxide synthase biosynthetic process	0.00667058	0.050661
GO:0071548	BP	response to dexamethasone	0.00667058	0.050661
GO:0002028	BP	regulation of sodium ion transport	0.00742201	0.0549623
GO:0006801	BP	superoxide metabolic process	0.00742201	0.0549623
GO:0030224	BP	monocyte differentiation	0.00742201	0.0549623
GO:0010165	BP	response to X-ray	0.00742201	0.0549623
GO:0007584	BP	response to nutrient	0.00742928	0.0549623
GO:0042149	BP	cellular response to glucose starvation	0.00742928	0.0549623
GO:0007188	BP	adenylate cyclase-modulating G-protein coupled receptor signaling pathway	0.00742928	0.0549623
GO:0006879	BP	cellular iron ion homeostasis	0.00742928	0.0549623
GO:0007399	BP	nervous system development	0.00767017	0.0565613
GO:0043627	BP	response to estrogen	0.00778852	0.0570659
GO:0045599	BP	negative regulation of fat cell differentiation	0.00778852	0.0570659
GO:0019373	BP	epoxygenase P450 pathway	0.0082098	0.0593911
GO:0042759	BP	long-chain fatty acid biosynthetic process	0.0082098	0.0593911
GO:0019229	BP	regulation of vasoconstriction	0.0082098	0.0593911
GO:0060391	BP	positive regulation of SMAD protein import into nucleus	0.0082098	0.0593911
GO:0045088	BP	regulation of innate immune response	0.00903344	0.0643316
GO:0006693	BP	prostaglandin metabolic process	0.00903344	0.0643316
GO:0061028	BP	establishment of endothelial barrier	0.00903344	0.0643316
GO:0006977	BP	DNA damage response, signal transduction by p53 class mediator resulting in cell cycle arrest	0.00903344	0.0643316
GO:0060324	BP	face development	0.00903344	0.0643316
GO:0010468	BP	regulation of gene expression	0.00954777	0.0677832
GO:0014911	BP	positive regulation of smooth muscle cell migration	0.0098924	0.069156
GO:0070542	BP	response to fatty acid	0.0098924	0.069156
GO:0010613	BP	positive regulation of cardiac muscle hypertrophy	0.0098924	0.069156
GO:0045861	BP	negative regulation of proteolysis	0.0098924	0.069156
GO:0006939	BP	smooth muscle contraction	0.0098924	0.069156
GO:0045087	BP	innate immune response	0.0102258	0.071269
GO:0045672	BP	positive regulation of osteoclast differentiation	0.0107862	0.0740456
GO:0050807	BP	regulation of synapse organization	0.0107862	0.0740456
GO:0001836	BP	release of cytochrome c from mitochondria	0.0107862	0.0740456
GO:0090026	BP	positive regulation of monocyte chemotaxis	0.0107862	0.0740456
GO:0002053	BP	positive regulation of mesenchymal cell proliferation	0.0107862	0.0740456
GO:0010595	BP	positive regulation of endothelial cell migration	0.0110308	0.0750491
GO:0042102	BP	positive regulation of T cell proliferation	0.0110308	0.0750491
GO:0071560	BP	cellular response to transforming growth factor beta stimulus	0.0110308	0.0750491
GO:0009611	BP	response to wounding	0.011483	0.0777424
GO:0016525	BP	negative regulation of angiogenesis	0.0114947	0.0777424
GO:0050768	BP	negative regulation of neurogenesis	0.0117142	0.078761
GO:0042554	BP	superoxide anion generation	0.0117142	0.078761
GO:0007200	BP	phospholipase C-activating G-protein coupled receptor signaling pathway	0.0119457	0.0800816
GO:0071300	BP	cellular response to retinoic acid	0.012419	0.0823225
GO:0070098	BP	chemokine-mediated signaling pathway	0.012419	0.0823225
GO:0050830	BP	defense response to Gram-positive bacterium	0.0124375	0.0823225
GO:0007569	BP	cell aging	0.0126761	0.0823225
GO:0051899	BP	membrane depolarization	0.0126761	0.0823225
GO:0051000	BP	positive regulation of nitric-oxide synthase activity	0.0126761	0.0823225
GO:0051090	BP	regulation of sequence-specific DNA binding transcription factor activity	0.0126761	0.0823225
GO:0007271	BP	synaptic transmission, cholinergic	0.0126761	0.0823225
GO:0046697	BP	decidualization	0.0126761	0.0823225
GO:2000353	BP	positive regulation of endothelial cell apoptotic process	0.0126761	0.0823225
GO:0071702	BP	organic substance transport	0.0126761	0.0823225
GO:0007189	BP	adenylate cyclase-activating G-protein coupled receptor signaling pathway	0.0134262	0.0857716
GO:0001782	BP	B cell homeostasis	0.0136712	0.0857716
GO:0046716	BP	muscle cell cellular homeostasis	0.0136712	0.0857716
GO:0032740	BP	positive regulation of interleukin-17 production	0.0136712	0.0857716
GO:1990268	BP	response to gold nanoparticle	0.0136949	0.0857716
GO:0032227	BP	negative regulation of synaptic transmission, dopaminergic	0.0136949	0.0857716
GO:0002439	BP	chronic inflammatory response to antigenic stimulus	0.0136949	0.0857716
GO:0006808	BP	regulation of nitrogen utilization	0.0136949	0.0857716
GO:0060557	BP	positive regulation of vitamin D biosynthetic process	0.0136949	0.0857716
GO:0001997	BP	positive regulation of the force of heart contraction by epinephrine-norepinephrine	0.0136949	0.0857716
GO:0003340	BP	negative regulation of mesenchymal to epithelial transition involved in metanephros morphogenesis	0.0136949	0.0857716
GO:0014806	BP	smooth muscle hyperplasia	0.0136949	0.0857716
GO:1904613	BP	cellular response to 2,3,7,8-tetrachlorodibenzodioxine	0.0136949	0.0857716
GO:0007155	BP	cell adhesion	0.0143661	0.0897292
GO:0030163	BP	protein catabolic process	0.0144189	0.0898134
GO:0002639	BP	positive regulation of immunoglobulin production	0.0146992	0.0905721
GO:0090200	BP	positive regulation of release of cytochrome c from mitochondria	0.0146992	0.0905721
GO:0010875	BP	positive regulation of cholesterol efflux	0.0146992	0.0905721
GO:0045662	BP	negative regulation of myoblast differentiation	0.0146992	0.0905721
GO:0034620	BP	cellular response to unfolded protein	0.0157594	0.0960692
GO:0071280	BP	cellular response to copper ion	0.0157594	0.0960692
GO:2001243	BP	negative regulation of intrinsic apoptotic signaling pathway	0.0157594	0.0960692
GO:0010971	BP	positive regulation of G2/M transition of mitotic cell cycle	0.0157594	0.0960692
GO:0032720	BP	negative regulation of tumor necrosis factor production	0.0165908	0.100601
GO:0048511	BP	rhythmic process	0.0165908	0.100601
GO:0071549	BP	cellular response to dexamethasone stimulus	0.0168514	0.100844
GO:0010800	BP	positive regulation of peptidyl-threonine phosphorylation	0.0168514	0.100844
GO:0002052	BP	positive regulation of neuroblast proliferation	0.0168514	0.100844
GO:0033137	BP	negative regulation of peptidyl-serine phosphorylation	0.0168514	0.100844
GO:0045776	BP	negative regulation of blood pressure	0.0168514	0.100844
GO:0001933	BP	negative regulation of protein phosphorylation	0.0171609	0.102428
GO:0071480	BP	cellular response to gamma radiation	0.0179748	0.105903
GO:0043085	BP	positive regulation of catalytic activity	0.0179748	0.105903
GO:0042220	BP	response to cocaine	0.0179748	0.105903
GO:1900017	BP	positive regulation of cytokine production involved in inflammatory response	0.0179748	0.105903
GO:0045840	BP	positive regulation of mitotic nuclear division	0.0179748	0.105903
GO:0006952	BP	defense response	0.0183336	0.107463
GO:0045727	BP	positive regulation of translation	0.0183336	0.107463
GO:0001503	BP	ossification	0.0189363	0.110149
GO:0051930	BP	regulation of sensory perception of pain	0.0191291	0.110149
GO:0035987	BP	endodermal cell differentiation	0.0191291	0.110149
GO:0051968	BP	positive regulation of synaptic transmission, glutamatergic	0.0191291	0.110149
GO:0051881	BP	regulation of mitochondrial membrane potential	0.0191291	0.110149
GO:0051281	BP	positive regulation of release of sequestered calcium ion into cytosol	0.0191291	0.110149
GO:0070050	BP	neuron cellular homeostasis	0.0191291	0.110149
GO:0006470	BP	protein dephosphorylation	0.0199602	0.113592
GO:0016239	BP	positive regulation of macroautophagy	0.0203137	0.113592
GO:0060325	BP	face morphogenesis	0.0203137	0.113592
GO:0002904	BP	positive regulation of B cell apoptotic process	0.0204724	0.113592
GO:1990646	BP	cellular response to prolactin	0.0204724	0.113592
GO:0002679	BP	respiratory burst involved in defense response	0.0204724	0.113592
GO:1900100	BP	positive regulation of plasma cell differentiation	0.0204724	0.113592
GO:0010041	BP	response to iron(III) ion	0.0204724	0.113592
GO:1903862	BP	positive regulation of oxidative phosphorylation	0.0204724	0.113592
GO:0061308	BP	cardiac neural crest cell development involved in heart development	0.0204724	0.113592
GO:0034465	BP	response to carbon monoxide	0.0204724	0.113592
GO:1903911	BP	positive regulation of receptor clustering	0.0204724	0.113592
GO:1905906	BP	regulation of amyloid fibril formation	0.0204724	0.113592
GO:0015874	BP	norepinephrine transport	0.0204724	0.113592
GO:0001660	BP	fever generation	0.0204724	0.113592
GO:0007626	BP	locomotory behavior	0.0214562	0.118587
GO:0051603	BP	proteolysis involved in cellular protein catabolic process	0.0215283	0.118587
GO:0043388	BP	positive regulation of DNA binding	0.0215283	0.118587
GO:0007613	BP	memory	0.0221134	0.121283
GO:0051607	BP	defense response to virus	0.0221237	0.121283
GO:0045648	BP	positive regulation of erythrocyte differentiation	0.0227723	0.123652
GO:0032212	BP	positive regulation of telomere maintenance via telomerase	0.0227723	0.123652
GO:0043029	BP	T cell homeostasis	0.0227723	0.123652
GO:1900182	BP	positive regulation of protein localization to nucleus	0.0227723	0.123652
GO:0034599	BP	cellular response to oxidative stress	0.0234607	0.127088
GO:0070059	BP	intrinsic apoptotic signaling pathway in response to endoplasmic reticulum stress	0.0240453	0.12873
GO:0045765	BP	regulation of angiogenesis	0.0240453	0.12873
GO:0043330	BP	response to exogenous dsRNA	0.0240453	0.12873
GO:0002027	BP	regulation of heart rate	0.0240453	0.12873
GO:0090050	BP	positive regulation of cell migration involved in sprouting angiogenesis	0.0240453	0.12873
GO:0071277	BP	cellular response to calcium ion	0.0241508	0.128992
GO:0032743	BP	positive regulation of interleukin-2 production	0.0253469	0.134751
GO:0034612	BP	response to tumor necrosis factor	0.0253469	0.134751
GO:0019722	BP	calcium-mediated signaling	0.0255636	0.135274
GO:0030307	BP	positive regulation of cell growth	0.0255636	0.135274
GO:0042060	BP	wound healing	0.0262864	0.137583
GO:0007190	BP	activation of adenylate cyclase activity	0.0266766	0.137583
GO:2001237	BP	negative regulation of extrinsic apoptotic signaling pathway	0.0266766	0.137583
GO:0045787	BP	positive regulation of cell cycle	0.0266766	0.137583
GO:0048469	BP	cell maturation	0.0266766	0.137583
GO:0050829	BP	defense response to Gram-negative bacterium	0.0270201	0.137583
GO:0045191	BP	regulation of isotype switching	0.0272037	0.137583
GO:0036005	BP	response to macrophage colony-stimulating factor	0.0272037	0.137583
GO:0032079	BP	positive regulation of endodeoxyribonuclease activity	0.0272037	0.137583
GO:0030730	BP	sequestering of triglyceride	0.0272037	0.137583
GO:0038020	BP	insulin receptor recycling	0.0272037	0.137583
GO:0072717	BP	cellular response to actinomycin D	0.0272037	0.137583
GO:0045986	BP	negative regulation of smooth muscle contraction	0.0272037	0.137583
GO:0070849	BP	response to epidermal growth factor	0.0272037	0.137583
GO:0002025	BP	norepinephrine-epinephrine-mediated vasodilation involved in regulation of systemic arterial blood pressure	0.0272037	0.137583
GO:0001554	BP	luteolysis	0.0272037	0.137583
GO:0090170	BP	regulation of Golgi inheritance	0.0272037	0.137583
GO:0000320	BP	re-entry into mitotic cell cycle	0.0272037	0.137583
GO:0031649	BP	heat generation	0.0272037	0.137583
GO:0038127	BP	ERBB signaling pathway	0.0272037	0.137583
GO:0032147	BP	activation of protein kinase activity	0.028034	0.140231
GO:0072593	BP	reactive oxygen species metabolic process	0.028034	0.140231
GO:0001890	BP	placenta development	0.028034	0.140231
GO:0042311	BP	vasodilation	0.028034	0.140231
GO:0042327	BP	positive regulation of phosphorylation	0.028034	0.140231
GO:0001974	BP	blood vessel remodeling	0.0294186	0.14588
GO:0001937	BP	negative regulation of endothelial cell proliferation	0.0294186	0.14588
GO:0033077	BP	T cell differentiation in thymus	0.0294186	0.14588
GO:0006953	BP	acute-phase response	0.0294186	0.14588
GO:0043537	BP	negative regulation of blood vessel endothelial cell migration	0.03083	0.151021
GO:0046627	BP	negative regulation of insulin receptor signaling pathway	0.03083	0.151021
GO:0045737	BP	positive regulation of cyclin-dependent protein serine/threonine kinase activity	0.03083	0.151021
GO:0071479	BP	cellular response to ionizing radiation	0.03083	0.151021
GO:0071392	BP	cellular response to estradiol stimulus	0.03083	0.151021
GO:0007179	BP	transforming growth factor beta receptor signaling pathway	0.0308517	0.151021
GO:0046718	BP	viral entry into host cell	0.0316505	0.154601
GO:0030574	BP	collagen catabolic process	0.0322678	0.156612
GO:0007405	BP	neuroblast proliferation	0.0322678	0.156612
GO:0009725	BP	response to hormone	0.0322678	0.156612
GO:0032733	BP	positive regulation of interleukin-10 production	0.0337315	0.159404
GO:0006778	BP	porphyrin-containing compound metabolic process	0.0338891	0.159404
GO:0032310	BP	prostaglandin secretion	0.0338891	0.159404
GO:0035509	BP	negative regulation of myosin-light-chain-phosphatase activity	0.0338891	0.159404
GO:0010716	BP	negative regulation of extracellular matrix disassembly	0.0338891	0.159404
GO:0060338	BP	regulation of type I interferon-mediated signaling pathway	0.0338891	0.159404
GO:0002326	BP	B cell lineage commitment	0.0338891	0.159404
GO:0015872	BP	dopamine transport	0.0338891	0.159404
GO:0009750	BP	response to fructose	0.0338891	0.159404
GO:0046222	BP	aflatoxin metabolic process	0.0338891	0.159404
GO:0098815	BP	modulation of excitatory postsynaptic potential	0.0338891	0.159404
GO:1903845	BP	negative regulation of cellular response to transforming growth factor beta stimulus	0.0338891	0.159404
GO:0072584	BP	caveolin-mediated endocytosis	0.0338891	0.159404
GO:0046541	BP	saliva secretion	0.0338891	0.159404
GO:0072734	BP	cellular response to staurosporine	0.0338891	0.159404
GO:0010467	BP	gene expression	0.0349536	0.164074
GO:0045454	BP	cell redox homeostasis	0.0352207	0.164315
GO:0006836	BP	neurotransmitter transport	0.0352207	0.164315
GO:0007259	BP	JAK-STAT cascade	0.0352207	0.164315
GO:0001658	BP	branching involved in ureteric bud morphogenesis	0.0367351	0.170684
GO:0035249	BP	synaptic transmission, glutamatergic	0.0367351	0.170684
GO:0007049	BP	cell cycle	0.0368973	0.17109
GO:0030198	BP	extracellular matrix organization	0.0382578	0.176401
GO:0014065	BP	phosphatidylinositol 3-kinase signaling	0.0382742	0.176401
GO:0009411	BP	response to UV	0.0382742	0.176401
GO:0030336	BP	negative regulation of cell migration	0.0389026	0.177488
GO:0061844	BP	antimicrobial humoral immune response mediated by antimicrobial peptide	0.0393233	0.177488
GO:0009408	BP	response to heat	0.0398376	0.177488
GO:0034198	BP	cellular response to amino acid starvation	0.0398376	0.177488
GO:0042177	BP	negative regulation of protein catabolic process	0.0398376	0.177488
GO:0008283	BP	cell proliferation	0.0402109	0.177488
GO:0032025	BP	response to cobalt ion	0.0405289	0.177488
GO:0051583	BP	dopamine uptake involved in synaptic transmission	0.0405289	0.177488
GO:0071373	BP	cellular response to luteinizing hormone stimulus	0.0405289	0.177488
GO:0006706	BP	steroid catabolic process	0.0405289	0.177488
GO:0002719	BP	negative regulation of cytokine production involved in immune response	0.0405289	0.177488
GO:1903347	BP	negative regulation of bicellular tight junction assembly	0.0405289	0.177488
GO:0051712	BP	positive regulation of killing of cells of other organism	0.0405289	0.177488
GO:1904783	BP	positive regulation of NMDA glutamate receptor activity	0.0405289	0.177488
GO:0046483	BP	heterocycle metabolic process	0.0405289	0.177488
GO:0033092	BP	positive regulation of immature T cell proliferation in thymus	0.0405289	0.177488
GO:0043504	BP	mitochondrial DNA repair	0.0405289	0.177488
GO:0031284	BP	positive regulation of guanylate cyclase activity	0.0405289	0.177488
GO:1905144	BP	response to acetylcholine	0.0405289	0.177488
GO:0051620	BP	norepinephrine uptake	0.0405289	0.177488
GO:1904037	BP	positive regulation of epithelial cell apoptotic process	0.0405289	0.177488
GO:0097398	BP	cellular response to interleukin-17	0.0405289	0.177488
GO:0043619	BP	regulation of transcription from RNA polymerase II promoter in response to oxidative stress	0.0405289	0.177488
GO:1904798	BP	positive regulation of core promoter binding	0.0405289	0.177488
GO:0016098	BP	monoterpenoid metabolic process	0.0405289	0.177488
GO:1904894	BP	positive regulation of STAT cascade	0.0405289	0.177488
GO:0048015	BP	phosphatidylinositol-mediated signaling	0.0414249	0.180811
GO:0016477	BP	cell migration	0.0414457	0.180811
GO:0035725	BP	sodium ion transmembrane transport	0.0420722	0.183194
GO:0048839	BP	inner ear development	0.0430356	0.186325
GO:0038061	BP	NIK/NF-kappaB signaling	0.0430356	0.186325
GO:0021762	BP	substantia nigra development	0.0430356	0.186325
GO:0031667	BP	response to nutrient levels	0.0446695	0.192669
GO:0042130	BP	negative regulation of T cell proliferation	0.0446695	0.192669
GO:1903223	BP	positive regulation of oxidative stress-induced neuron death	0.0471233	0.197297
GO:0007435	BP	salivary gland morphogenesis	0.0471233	0.197297
GO:0033129	BP	positive regulation of histone phosphorylation	0.0471233	0.197297
GO:0009624	BP	response to nematode	0.0471233	0.197297
GO:0040012	BP	regulation of locomotion	0.0471233	0.197297
GO:0002637	BP	regulation of immunoglobulin production	0.0471233	0.197297
GO:0030641	BP	regulation of cellular pH	0.0471233	0.197297
GO:0042596	BP	fear response	0.0471233	0.197297
GO:1903721	BP	positive regulation of I-kappaB phosphorylation	0.0471233	0.197297
GO:0051173	BP	positive regulation of nitrogen compound metabolic process	0.0471233	0.197297
GO:1900122	BP	positive regulation of receptor binding	0.0471233	0.197297
GO:0006527	BP	arginine catabolic process	0.0471233	0.197297
GO:0002933	BP	lipid hydroxylation	0.0471233	0.197297
GO:0002693	BP	positive regulation of cellular extravasation	0.0471233	0.197297
GO:0031394	BP	positive regulation of prostaglandin biosynthetic process	0.0471233	0.197297
GO:0042092	BP	type 2 immune response	0.0471233	0.197297
GO:0048013	BP	ephrin receptor signaling pathway	0.0480051	0.200621
GO:0030282	BP	bone mineralization	0.0531722	0.2191
GO:0042135	BP	neurotransmitter catabolic process	0.0536728	0.2191
GO:0061044	BP	negative regulation of vascular wound healing	0.0536728	0.2191
GO:0032873	BP	negative regulation of stress-activated MAPK cascade	0.0536728	0.2191
GO:1901687	BP	glutathione derivative biosynthetic process	0.0536728	0.2191
GO:0010757	BP	negative regulation of plasminogen activation	0.0536728	0.2191
GO:0007253	BP	cytoplasmic sequestering of NF-kappaB	0.0536728	0.2191
GO:0038003	BP	opioid receptor signaling pathway	0.0536728	0.2191
GO:0097527	BP	necroptotic signaling pathway	0.0536728	0.2191
GO:0060965	BP	negative regulation of gene silencing by miRNA	0.0536728	0.2191
GO:0042473	BP	outer ear morphogenesis	0.0536728	0.2191
GO:1903896	BP	positive regulation of IRE1-mediated unfolded protein response	0.0536728	0.2191
GO:0034405	BP	response to fluid shear stress	0.0536728	0.2191
GO:0043161	BP	proteasome-mediated ubiquitin-dependent protein catabolic process	0.0538788	0.219549
GO:0070371	BP	ERK1 and ERK2 cascade	0.0549368	0.223462
GO:0001649	BP	osteoblast differentiation	0.0561309	0.227509
GO:0030308	BP	negative regulation of cell growth	0.0561309	0.227509
GO:0042475	BP	odontogenesis of dentin-containing tooth	0.0567218	0.229498
GO:0007193	BP	adenylate cyclase-inhibiting G-protein coupled receptor signaling pathway	0.058527	0.235837
GO:2000300	BP	regulation of synaptic vesicle exocytosis	0.058527	0.235837
GO:0019371	BP	cyclooxygenase pathway	0.0601776	0.235837
GO:0032287	BP	peripheral nervous system myelin maintenance	0.0601776	0.235837
GO:2000320	BP	negative regulation of T-helper 17 cell differentiation	0.0601776	0.235837
GO:0051122	BP	hepoxilin biosynthetic process	0.0601776	0.235837
GO:0001542	BP	ovulation from ovarian follicle	0.0601776	0.235837
GO:0010224	BP	response to UV-B	0.0601776	0.235837
GO:0071287	BP	cellular response to manganese ion	0.0601776	0.235837
GO:2000641	BP	regulation of early endosome to late endosome transport	0.0601776	0.235837
GO:0046621	BP	negative regulation of organ growth	0.0601776	0.235837
GO:1904628	BP	cellular response to phorbol 13-acetate 12-myristate	0.0601776	0.235837
GO:0070168	BP	negative regulation of biomineral tissue development	0.0601776	0.235837
GO:0045822	BP	negative regulation of heart contraction	0.0601776	0.235837
GO:0030728	BP	ovulation	0.0601776	0.235837
GO:0070431	BP	nucleotide-binding oligomerization domain containing 2 signaling pathway	0.0601776	0.235837
GO:1901857	BP	positive regulation of cellular respiration	0.0601776	0.235837
GO:0001701	BP	in utero embryonic development	0.0603005	0.235837
GO:2000134	BP	negative regulation of G1/S transition of mitotic cell cycle	0.0603519	0.235837
GO:0008543	BP	fibroblast growth factor receptor signaling pathway	0.0603519	0.235837
GO:0006629	BP	lipid metabolic process	0.061967	0.241393
GO:0071230	BP	cellular response to amino acid stimulus	0.0621962	0.241393
GO:0007254	BP	JNK cascade	0.0621962	0.241393
GO:0045785	BP	positive regulation of cell adhesion	0.0621962	0.241393
GO:0050808	BP	synapse organization	0.0640596	0.247784
GO:0014070	BP	response to organic cyclic compound	0.0640596	0.247784
GO:0010863	BP	positive regulation of phospholipase C activity	0.0666381	0.25221
GO:0033598	BP	mammary gland epithelial cell proliferation	0.0666381	0.25221
GO:0070233	BP	negative regulation of T cell apoptotic process	0.0666381	0.25221
GO:0048304	BP	positive regulation of isotype switching to IgG isotypes	0.0666381	0.25221
GO:0007567	BP	parturition	0.0666381	0.25221
GO:0001783	BP	B cell apoptotic process	0.0666381	0.25221
GO:0042359	BP	vitamin D metabolic process	0.0666381	0.25221
GO:1903715	BP	regulation of aerobic respiration	0.0666381	0.25221
GO:0070234	BP	positive regulation of T cell apoptotic process	0.0666381	0.25221
GO:0090037	BP	positive regulation of protein kinase C signaling	0.0666381	0.25221
GO:0002262	BP	myeloid cell homeostasis	0.0666381	0.25221
GO:0014909	BP	smooth muscle cell migration	0.0666381	0.25221
GO:0070231	BP	T cell apoptotic process	0.0666381	0.25221
GO:0043488	BP	regulation of mRNA stability	0.0678422	0.256343
GO:0060291	BP	long-term synaptic potentiation	0.0697608	0.263157
GO:0031642	BP	negative regulation of myelination	0.0730544	0.268925
GO:0007614	BP	short-term memory	0.0730544	0.268925
GO:0046685	BP	response to arsenic-containing substance	0.0730544	0.268925
GO:0032308	BP	positive regulation of prostaglandin secretion	0.0730544	0.268925
GO:0033555	BP	multicellular organismal response to stress	0.0730544	0.268925
GO:0002819	BP	regulation of adaptive immune response	0.0730544	0.268925
GO:0071223	BP	cellular response to lipoteichoic acid	0.0730544	0.268925
GO:0010226	BP	response to lithium ion	0.0730544	0.268925
GO:0072577	BP	endothelial cell apoptotic process	0.0730544	0.268925
GO:0002237	BP	response to molecule of bacterial origin	0.0730544	0.268925
GO:0070242	BP	thymocyte apoptotic process	0.0730544	0.268925
GO:1900015	BP	regulation of cytokine production involved in inflammatory response	0.0730544	0.268925
GO:1900222	BP	negative regulation of beta-amyloid clearance	0.0730544	0.268925
GO:0033234	BP	negative regulation of protein sumoylation	0.0730544	0.268925
GO:0065008	BP	regulation of biological quality	0.0730544	0.268925
GO:0000082	BP	G1/S transition of mitotic cell cycle	0.0756213	0.277926
GO:0007623	BP	circadian rhythm	0.0776087	0.284773
GO:0002675	BP	positive regulation of acute inflammatory response	0.079427	0.286388
GO:0007252	BP	I-kappaB phosphorylation	0.079427	0.286388
GO:0002903	BP	negative regulation of B cell apoptotic process	0.079427	0.286388
GO:1990440	BP	positive regulation of transcription from RNA polymerase II promoter in response to endoplasmic reticulum stress	0.079427	0.286388
GO:0042711	BP	maternal behavior	0.079427	0.286388
GO:0050927	BP	positive regulation of positive chemotaxis	0.079427	0.286388
GO:0007406	BP	negative regulation of neuroblast proliferation	0.079427	0.286388
GO:0051974	BP	negative regulation of telomerase activity	0.079427	0.286388
GO:0006983	BP	ER overload response	0.079427	0.286388
GO:0035773	BP	insulin secretion involved in cellular response to glucose stimulus	0.079427	0.286388
GO:0042446	BP	hormone biosynthetic process	0.079427	0.286388
GO:0042742	BP	defense response to bacterium	0.0828479	0.298252
GO:0040015	BP	negative regulation of multicellular organism growth	0.0857561	0.302528
GO:0031571	BP	mitotic G1 DNA damage checkpoint	0.0857561	0.302528
GO:0060425	BP	lung morphogenesis	0.0857561	0.302528
GO:0010739	BP	positive regulation of protein kinase A signaling	0.0857561	0.302528
GO:0002024	BP	diet induced thermogenesis	0.0857561	0.302528
GO:0033628	BP	regulation of cell adhesion mediated by integrin	0.0857561	0.302528
GO:0045741	BP	positive regulation of epidermal growth factor-activated receptor activity	0.0857561	0.302528
GO:0051450	BP	myoblast proliferation	0.0857561	0.302528
GO:0095500	BP	acetylcholine receptor signaling pathway	0.0857561	0.302528
GO:0051918	BP	negative regulation of fibrinolysis	0.0857561	0.302528
GO:0060134	BP	prepulse inhibition	0.0857561	0.302528
GO:0060411	BP	cardiac septum morphogenesis	0.0857561	0.302528
GO:0086004	BP	regulation of cardiac muscle cell contraction	0.0857561	0.302528
GO:0031640	BP	killing of cells of other organism	0.0877856	0.309211
GO:0006302	BP	double-strand break repair	0.0919626	0.319284
GO:0046688	BP	response to copper ion	0.092042	0.319284
GO:0001878	BP	response to yeast	0.092042	0.319284
GO:1902176	BP	negative regulation of oxidative stress-induced intrinsic apoptotic signaling pathway	0.092042	0.319284
GO:0019985	BP	translesion synthesis	0.092042	0.319284
GO:0006978	BP	DNA damage response, signal transduction by p53 class mediator resulting in transcription of p21 class mediator	0.092042	0.319284
GO:2001022	BP	positive regulation of response to DNA damage stimulus	0.092042	0.319284
GO:0000302	BP	response to reactive oxygen species	0.092042	0.319284
GO:0046323	BP	glucose import	0.092042	0.319284
GO:0010243	BP	response to organonitrogen compound	0.092042	0.319284
GO:0032868	BP	response to insulin	0.0940726	0.325833
GO:0097049	BP	motor neuron apoptotic process	0.098285	0.333352
GO:0055093	BP	response to hyperoxia	0.098285	0.333352
GO:0070989	BP	oxidative demethylation	0.098285	0.333352
GO:0010763	BP	positive regulation of fibroblast migration	0.098285	0.333352
GO:0019395	BP	fatty acid oxidation	0.098285	0.333352
GO:0003376	BP	sphingosine-1-phosphate signaling pathway	0.098285	0.333352
GO:2000679	BP	positive regulation of transcription regulatory region DNA binding	0.098285	0.333352
GO:0002281	BP	macrophage activation involved in immune response	0.098285	0.333352
GO:0019079	BP	viral genome replication	0.098285	0.333352
GO:0048246	BP	macrophage chemotaxis	0.098285	0.333352
GO:0032966	BP	negative regulation of collagen biosynthetic process	0.098285	0.333352
GO:0051149	BP	positive regulation of muscle cell differentiation	0.098285	0.333352
GO:1904036	BP	negative regulation of epithelial cell apoptotic process	0.098285	0.333352
GO:0016242	BP	negative regulation of macroautophagy	0.098285	0.333352
GO:0005615	CC	extracellular space	1.71141e-11	4.3812e-09
GO:0032991	CC	macromolecular complex	4.85661e-10	4.72856e-08
GO:0045121	CC	membrane raft	5.54128e-10	4.72856e-08
GO:0005901	CC	caveola	1.3065e-09	8.3616e-08
GO:0005887	CC	integral component of plasma membrane	1.89715e-09	9.7134e-08
GO:0005576	CC	extracellular region	3.22307e-09	1.37518e-07
GO:0045211	CC	postsynaptic membrane	5.88226e-09	2.15123e-07
GO:0005886	CC	plasma membrane	5.07911e-07	1.62531e-05
GO:0005829	CC	cytosol	7.37983e-07	2.09915e-05
GO:0042734	CC	presynaptic membrane	1.53204e-06	3.92203e-05
GO:0070062	CC	extracellular exosome	3.41598e-06	7.20175e-05
GO:0005737	CC	cytoplasm	3.65472e-06	7.20175e-05
GO:0009986	CC	cell surface	3.65714e-06	7.20175e-05
GO:0048471	CC	perinuclear region of cytoplasm	2.17113e-05	0.000397007
GO:0099056	CC	integral component of presynaptic membrane	3.33717e-05	0.000569543
GO:0045202	CC	synapse	4.02957e-05	0.000644732
GO:0005783	CC	endoplasmic reticulum	4.55556e-05	0.000686014
GO:0005634	CC	nucleus	6.20152e-05	0.000881994
GO:0031093	CC	platelet alpha granule lumen	7.30993e-05	0.000959618
GO:0098978	CC	glutamatergic synapse	7.49701e-05	0.000959618
GO:0005654	CC	nucleoplasm	0.000105213	0.0012826
GO:0005739	CC	mitochondrion	0.000134511	0.00151069
GO:0043005	CC	neuron projection	0.000135726	0.00151069
GO:0005788	CC	endoplasmic reticulum lumen	0.000171166	0.00182577
GO:0099055	CC	integral component of postsynaptic membrane	0.000202011	0.00206859
GO:0005741	CC	mitochondrial outer membrane	0.000367254	0.00361604
GO:0098992	CC	neuronal dense core vesicle	0.000483071	0.00458023
GO:0005667	CC	transcription factor complex	0.000768935	0.00703027
GO:0005789	CC	endoplasmic reticulum membrane	0.000796419	0.00703045
GO:0008303	CC	caspase complex	0.000851641	0.00726734
GO:1904813	CC	ficolin-1-rich granule lumen	0.00127126	0.00995859
GO:0000785	CC	chromatin	0.00127738	0.00995859
GO:0045177	CC	apical part of cell	0.00128372	0.00995859
GO:0005925	CC	focal adhesion	0.00182002	0.0137037
GO:0043025	CC	neuronal cell body	0.00268475	0.0191534
GO:0032993	CC	protein-DNA complex	0.00269345	0.0191534
GO:0016324	CC	apical plasma membrane	0.00321361	0.0222347
GO:0043231	CC	intracellular membrane-bounded organelle	0.00394925	0.0266055
GO:0031143	CC	pseudopodium	0.0059227	0.0388772
GO:0043679	CC	axon terminus	0.00658296	0.042131
GO:0016020	CC	membrane	0.00707713	0.0441889
GO:0090575	CC	RNA polymerase II transcription factor complex	0.00836394	0.0509802
GO:0009925	CC	basal plasma membrane	0.00860079	0.0511572
GO:0031904	CC	endosome lumen	0.00879264	0.0511572
GO:0009898	CC	cytoplasmic side of plasma membrane	0.0122403	0.0696336
GO:0043235	CC	receptor complex	0.0139596	0.0776885
GO:0072562	CC	blood microparticle	0.0146087	0.0781923
GO:0005794	CC	Golgi apparatus	0.0146611	0.0781923
GO:0012506	CC	vesicle membrane	0.0150058	0.0783974
GO:0035578	CC	azurophil granule lumen	0.0212002	0.108229
GO:0016323	CC	basolateral plasma membrane	0.0215612	0.108229
GO:0030141	CC	secretory granule	0.0243643	0.119947
GO:0030425	CC	dendrite	0.0251186	0.121327
GO:0098839	CC	postsynaptic density membrane	0.0263786	0.125054
GO:0030424	CC	axon	0.0272602	0.126884
GO:0098685	CC	Schaffer collateral - CA1 synapse	0.0277696	0.126947
GO:0031982	CC	vesicle	0.0284706	0.127868
GO:0097180	CC	serine protease inhibitor complex	0.0318903	0.140757
GO:0030315	CC	T-tubule	0.0342247	0.1485
GO:0005635	CC	nuclear envelope	0.0396993	0.169384
GO:0099061	CC	integral component of postsynaptic density membrane	0.0429925	0.180264
GO:0031264	CC	death-inducing signaling complex	0.044362	0.180264
GO:0008385	CC	IkappaB kinase complex	0.044362	0.180264
GO:0005769	CC	early endosome	0.0509472	0.203789
GO:0016600	CC	flotillin complex	0.0566741	0.223041
GO:0005791	CC	rough endoplasmic reticulum	0.0575027	0.223041
GO:0017053	CC	transcriptional repressor complex	0.060929	0.232803
GO:0030054	CC	cell junction	0.0662431	0.249386
GO:0098981	CC	cholinergic synapse	0.0688289	0.249452
GO:0035631	CC	CD40 receptor complex	0.0688289	0.249452
GO:0016604	CC	nuclear body	0.0691839	0.249452
GO:0031965	CC	nuclear membrane	0.073813	0.262446
GO:0030669	CC	clathrin-coated endocytic vesicle membrane	0.075294	0.264045
GO:0005815	CC	microtubule organizing center	0.0828455	0.286601
GO:0046930	CC	pore complex	0.0867701	0.294264
GO:0031012	CC	extracellular matrix	0.0873595	0.294264
GO:0009897	CC	external side of plasma membrane	0.0913583	0.303737
GO:0035861	CC	site of double-strand break	0.0945707	0.310386
GO:0016021	CC	integral component of membrane	0.0959484	0.310921
GO:0005892	CC	acetylcholine-gated channel complex	0.0985399	0.315328
GO:0019899	MF	enzyme binding	1.21512e-25	5.3587e-23
GO:0042802	MF	identical protein binding	6.04165e-15	1.33218e-12
GO:0005515	MF	protein binding	2.28967e-13	3.36582e-11
GO:0042803	MF	protein homodimerization activity	6.54303e-12	7.21369e-10
GO:0020037	MF	heme binding	8.41578e-10	7.42272e-08
GO:0005125	MF	cytokine activity	1.11611e-08	8.20339e-07
GO:0016907	MF	G-protein coupled acetylcholine receptor acti	8.04777e-08	5.07009e-06
GO:0002020	MF	protease binding	1.01314e-06	5.58493e-05
GO:0019901	MF	protein kinase binding	3.56266e-06	0.000174571
GO:0001221	MF	transcription cofactor binding	5.80182e-06	0.00025586
GO:0097110	MF	scaffold protein binding	7.58092e-06	0.000303926
GO:0031625	MF	ubiquitin protein ligase binding	1.08885e-05	0.000400154
GO:0051087	MF	chaperone binding	1.19165e-05	0.000404245
GO:0101020	MF	estrogen 16-alpha-hydroxylase activity	1.85547e-05	0.000584474
GO:0030594	MF	neurotransmitter receptor activity	2.61555e-05	0.000768972
GO:0004879	MF	RNA polymerase II transcription factor activi	3.82514e-05	0.0010543
GO:0019903	MF	protein phosphatase binding	4.14464e-05	0.00107517
GO:0051721	MF	protein phosphatase 2A binding	5.55796e-05	0.0013617
GO:0046982	MF	protein heterodimerization activity	6.67563e-05	0.00154945
GO:0005164	MF	tumor necrosis factor receptor binding	7.214e-05	0.00159069
GO:0004993	MF	G-protein coupled serotonin receptor activity	9.20284e-05	0.0019326
GO:0008233	MF	peptidase activity	9.83063e-05	0.00197059
GO:0005178	MF	integrin binding	0.000128234	0.00238013
GO:0008270	MF	zinc ion binding	0.000129531	0.00238013
GO:0004937	MF	alpha1-adrenergic receptor activity	0.000146568	0.00258546
GO:0003700	MF	transcription factor activity, sequence-speci	0.00015736	0.00266907
GO:0004707	MF	MAP kinase activity	0.00017805	0.00287573
GO:0016491	MF	oxidoreductase activity	0.000182586	0.00287573
GO:0000976	MF	transcription regulatory region sequence-spec	0.000253188	0.0037504
GO:0051879	MF	Hsp90 protein binding	0.000255129	0.0037504
GO:0004712	MF	protein serine/threonine/tyrosine kinase acti	0.000282528	0.00401918
GO:0001223	MF	transcription coactivator binding	0.000303376	0.0041809
GO:0004672	MF	protein kinase activity	0.000344803	0.00460782
GO:0101021	MF	estrogen 2-hydroxylase activity	0.000484061	0.00627856
GO:0004674	MF	protein serine/threonine kinase activity	0.000506222	0.0063784
GO:0044877	MF	macromolecular complex binding	0.0009061	0.0110997
GO:0047485	MF	protein N-terminus binding	0.000955421	0.0113876
GO:0070330	MF	aromatase activity	0.00120126	0.013941
GO:0050660	MF	flavin adenine dinucleotide binding	0.00134392	0.0151966
GO:0008201	MF	heparin binding	0.00149858	0.0165218
GO:0008504	MF	monoamine transmembrane transporter activity	0.00171073	0.0184008
GO:0061629	MF	RNA polymerase II sequence-specific DNA bindi	0.00182833	0.0188386
GO:0019904	MF	protein domain specific binding	0.00183687	0.0188386
GO:0019825	MF	oxygen binding	0.00204863	0.0191793
GO:0004497	MF	monooxygenase activity	0.00212728	0.0191793
GO:0097153	MF	cysteine-type endopeptidase activity involved	0.00212857	0.0191793
GO:1901363	MF	heterocyclic compound binding	0.00212857	0.0191793
GO:0004252	MF	serine-type endopeptidase activity	0.00215246	0.0191793
GO:0042826	MF	histone deacetylase binding	0.00218825	0.0191793
GO:0097718	MF	disordered domain specific binding	0.00221801	0.0191793
GO:0004601	MF	peroxidase activity	0.00221801	0.0191793
GO:1990459	MF	transferrin receptor binding	0.00258963	0.021962
GO:0043565	MF	sequence-specific DNA binding	0.00291903	0.0242885
GO:0097200	MF	cysteine-type endopeptidase activity involved	0.00309327	0.0252617
GO:0030331	MF	estrogen receptor binding	0.00319438	0.0256131
GO:0016922	MF	ligand-dependent nuclear receptor binding	0.00341647	0.0269047
GO:0005506	MF	iron ion binding	0.00351926	0.027228
GO:0016702	MF	oxidoreductase activity, acting on single don	0.00422589	0.0321313
GO:0045236	MF	CXCR chemokine receptor binding	0.00485365	0.036279
GO:0070888	MF	E-box binding	0.00494675	0.0363586
GO:0008009	MF	chemokine activity	0.00523576	0.037852
GO:0005123	MF	death receptor binding	0.0055216	0.0386512
GO:0004115	MF	3',5'-cyclic-AMP phosphodiesterase activity	0.0055216	0.0386512
GO:0001228	MF	transcriptional activator activity, RNA polym	0.00654472	0.0445104
GO:0008083	MF	growth factor activity	0.00656049	0.0445104
GO:0004708	MF	MAP kinase kinase activity	0.00697567	0.0452393
GO:0005326	MF	neurotransmitter transporter activity	0.00697567	0.0452393
GO:0001046	MF	core promoter sequence-specific DNA binding	0.00697567	0.0452393
GO:0005102	MF	receptor binding	0.0082783	0.0522623
GO:0005507	MF	copper ion binding	0.0082956	0.0522623
GO:0046983	MF	protein dimerization activity	0.0085247	0.0525739
GO:0000979	MF	RNA polymerase II core promoter sequence-spec	0.00858349	0.0525739
GO:0004114	MF	3',5'-cyclic-nucleotide phosphodiesterase act	0.00944364	0.0570499
GO:0030971	MF	receptor tyrosine kinase binding	0.0103654	0.0609486
GO:0043539	MF	protein serine/threonine kinase activator act	0.0103654	0.0609486
GO:0005158	MF	insulin receptor binding	0.0112736	0.064567
GO:0035035	MF	histone acetyltransferase binding	0.0112736	0.064567
GO:0003677	MF	DNA binding	0.0116006	0.0655263
GO:0009055	MF	electron carrier activity	0.0117383	0.0655263
GO:0070412	MF	R-SMAD binding	0.0122423	0.0674859
GO:0000977	MF	RNA polymerase II regulatory region sequence-	0.0139847	0.0741118
GO:0004666	MF	prostaglandin-endoperoxide synthase activity	0.0140153	0.0741118
GO:0070576	MF	vitamin D 24-hydroxylase activity	0.0140153	0.0741118
GO:0002039	MF	p53 binding	0.0142486	0.0741118
GO:0004435	MF	phosphatidylinositol phospholipase C activity	0.0142846	0.0741118
GO:0001618	MF	virus receptor activity	0.0170404	0.0873816
GO:0003682	MF	chromatin binding	0.0175021	0.0887177
GO:0046875	MF	ephrin receptor binding	0.019977	0.0982853
GO:0008384	MF	IkappaB kinase activity	0.0209497	0.0982853
GO:0005334	MF	norepinephrine:sodium symporter activity	0.0209497	0.0982853
GO:0097621	MF	monoamine oxidase activity	0.0209497	0.0982853
GO:0004517	MF	nitric-oxide synthase activity	0.0209497	0.0982853
GO:0035033	MF	histone deacetylase regulator activity	0.0209497	0.0982853
GO:0005330	MF	dopamine:sodium symporter activity	0.0209497	0.0982853
GO:0045296	MF	cadherin binding	0.0243762	0.113157
GO:0034617	MF	tetrahydrobiopterin binding	0.0278357	0.123995
GO:0052595	MF	aliphatic-amine oxidase activity	0.0278357	0.123995
GO:0034875	MF	caffeine oxidase activity	0.0278357	0.123995
GO:0052596	MF	phenethylamine:oxygen oxidoreductase (deamina	0.0278357	0.123995
GO:0042056	MF	chemoattractant activity	0.0292556	0.129017
GO:0004197	MF	cysteine-type endopeptidase activity	0.0335554	0.145545
GO:0004190	MF	aspartic-type endopeptidase activity	0.0336635	0.145545
GO:0048248	MF	CXCR3 chemokine receptor binding	0.0346736	0.147029
GO:0051380	MF	norepinephrine binding	0.0346736	0.147029
GO:0050661	MF	NADP binding	0.035187	0.147785
GO:0004725	MF	protein tyrosine phosphatase activity	0.0407048	0.163562
GO:0051434	MF	BH3 domain binding	0.0414637	0.163562
GO:0004064	MF	arylesterase activity	0.0414637	0.163562
GO:0008131	MF	primary amine oxidase activity	0.0414637	0.163562
GO:0004985	MF	opioid receptor activity	0.0414637	0.163562
GO:0032451	MF	demethylase activity	0.0414637	0.163562
GO:0004721	MF	phosphoprotein phosphatase activity	0.0415397	0.163562
GO:0001222	MF	transcription corepressor binding	0.0431904	0.168557
GO:0001784	MF	phosphotyrosine binding	0.0448653	0.173558
GO:0008022	MF	protein C-terminus binding	0.0460229	0.176488
GO:0000978	MF	RNA polymerase II core promoter proximal regi	0.0469536	0.178505
GO:0099104	MF	potassium channel activator activity	0.0482065	0.181701
GO:0005543	MF	phospholipid binding	0.0527453	0.197125
GO:0030235	MF	nitric-oxide synthase regulator activity	0.0549022	0.203461
GO:0016705	MF	oxidoreductase activity, acting on paired don	0.0667028	0.242385
GO:0015643	MF	toxic substance binding	0.0681536	0.242385
GO:0001094	MF	TFIID-class transcription factor binding	0.0681536	0.242385
GO:0016175	MF	superoxide-generating NADPH oxidase activity	0.0681536	0.242385
GO:0097199	MF	cysteine-type endopeptidase activity involved	0.0681536	0.242385
GO:0042166	MF	acetylcholine binding	0.07471	0.259426
GO:0034618	MF	arginine binding	0.07471	0.259426
GO:0043167	MF	ion binding	0.07471	0.259426
GO:0016504	MF	peptidase activator activity	0.0812206	0.275525
GO:0004726	MF	non-membrane spanning protein tyrosine phosph	0.0812206	0.275525
GO:0042301	MF	phosphate ion binding	0.0812206	0.275525
GO:0042277	MF	peptide binding	0.0828317	0.278846
GO:0008237	MF	metallopeptidase activity	0.0912994	0.305023
GO:0015464	MF	acetylcholine receptor activity	0.0941057	0.309706
GO:0004697	MF	protein kinase C activity	0.0941057	0.309706
