# Supplementary material for: Mechanisms underlying the therapeutic effects of Gang Huo Qing wen granules in the treatment of influenza based on network pharmacology, molecular docking and molecular dynamics
Source: Sci Rep. 2024 Jul 9;14:15853. doi: 10.1038/s41598-024-62469-2 (PMC11233559; doi:10.1038/s41598-024-62469-2)
Supplement: Supplementary file 7 — Supplementary Table S7. [file 41598_2024_62469_MOESM7_ESM.xlsx]

## Sheet: Sheet1
Table S7. The enriched KEGG pathways for intersection targets between compound and OLK related targets
Term	Count	%	PValue	Genes	List Total	Pop Hits	Pop Total	Fold Enrichment	Bonferroni	Benjamini	FDR
hsa04933:AGE-RAGE signaling pathway in diabetic complications	26	19.403	2.28091e-24	SERPINE1, TNF, RELA, ICAM1, MAPK8, CCND1, CASP3, CCL2, AKT1, MAPK1, MAPK3, TGFB1, NOS3, STAT1, MMP2, PRKCD, FN1, PRKCA, MAPK14, F3, VEGFA, IL1A, IL6, IL1B, BCL2, BAX	125	100	8205	17.0664	5.72508e-22	5.74789e-22	2.14405e-22
hsa05417:Lipid and atherosclerosis	33	24.6269	1.2943e-23	NCF1, FASLG, TNF, CXCL2, RELA, ICAM1, IKBKB, CASP7, MAPK8, CASP8, CASP3, CCL2, AKT1, MAPK1, MAPK3, CHUK, NOS3, MMP3, PRKCA, FOS, MAPK14, MMP9, HEL-S-89N, NFKBIA, IL6, CD40LG, IL1B, CYP1A1, BCL2, BAX, PPARG, TP53, NFE2L2	125	215	8205	10.075	3.24869e-21	1.63082e-21	6.0832e-22
hsa05418:Fluid shear stress and atherosclerosis	26	19.403	1.41776e-20	NCF1, GSTP1, PLAT, TNF, RELA, ICAM1, IKBKB, MAPK8, CCL2, AKT1, HMOX1, GSTM1, CHUK, NOS3, MMP2, FOS, MAPK14, MMP9, VEGFA, IL1A, IFNG, IL1B, BCL2, CTNNB1, TP53, NFE2L2	125	139	8205	12.278	3.55858e-18	1.19092e-18	4.44232e-19
hsa04668:TNF signaling pathway	24	17.9104	2.37516e-20	CHUK, MMP3, FOS, PTGS2, MAPK14, CXCL2, TNF, MMP9, RELA, ICAM1, NFKBIA, IKBKB, CXCL10, CASP7, IL6, MAPK8, CASP8, IL1B, CASP3, IRF1, CCL2, AKT1, MAPK1, MAPK3	125	112	8205	14.0657	5.96164e-18	1.49635e-18	5.58162e-19
hsa05200:Pathways in cancer	43	32.0896	3.36477e-20	GSTP1, PTEN, FASLG, PTGS2, HIF1A, RELA, EGFR, IKBKB, CASP7, MAPK8, CASP8, CCND1, MYC, CASP3, AKT1, HMOX1, MAPK1, MAPK3, TGFB1, GSTM1, NOS2, CHUK, STAT1, MMP2, FN1, PRKCA, FOS, MMP9, IL2, VEGFA, IL4, NFKBIA, IL6, IFNG, BCL2, MDM2, BAX, CTNNB1, PPARG, RAF1, TP53, FGFR1, NFE2L2	125	531	8205	5.31548	8.44557e-18	1.69584e-18	6.32576e-19
hsa04657:IL-17 signaling pathway	22	16.4179	1.87053e-19	CHUK, MMP3, FOS, PTGS2, MAPK14, CXCL2, TNF, MMP9, RELA, IL4, NFKBIA, IKBKB, CXCL10, IL6, MAPK8, CASP8, IFNG, IL1B, CASP3, CCL2, MAPK1, MAPK3	125	94	8205	15.3626	4.69504e-17	7.85624e-18	2.9305e-18
hsa05142:Chagas disease	22	16.4179	1.15133e-18	IL10, TGFB1, NOS2, CHUK, SERPINE1, FASLG, FOS, MAPK14, TNF, IL2, RELA, NFKBIA, IKBKB, IL6, MAPK8, CASP8, IFNG, IL1B, CCL2, AKT1, MAPK1, MAPK3	125	102	8205	14.1576	2.88983e-16	4.14478e-17	1.54607e-17
hsa04625:C-type lectin receptor signaling pathway	22	16.4179	1.7663e-18	IL10, CHUK, STAT1, PRKCD, PTPN11, PTGS2, MAPK14, TNF, IL2, RELA, NFKBIA, IKBKB, IL6, MAPK8, CASP8, IL1B, IRF1, MDM2, AKT1, MAPK1, RAF1, MAPK3	125	104	8205	13.8854	4.43342e-16	5.56385e-17	2.0754e-17
hsa05161:Hepatitis B	25	18.6567	9.96196e-18	PCNA, FASLG, TNF, RELA, IKBKB, MAPK8, CASP8, MYC, CASP3, AKT1, MAPK1, MAPK3, TGFB1, CHUK, STAT1, PRKCA, FOS, MAPK14, MMP9, NFKBIA, IL6, BCL2, BAX, RAF1, TP53	125	162	8205	10.1296	2.50045e-15	2.78935e-16	1.04047e-16
hsa05167:Kaposi sarcoma-associated herpesvirus infection	26	19.403	5.90648e-17	PTGS2, HIF1A, CXCL2, RELA, PIK3CG, ICAM1, IKBKB, MAPK8, CASP8, CCND1, MYC, CASP3, AKT1, MAPK1, MAPK3, CHUK, STAT1, FOS, MAPK14, VEGFA, NFKBIA, IL6, BAX, CTNNB1, RAF1, TP53	125	194	8205	8.79711	2.78666e-14	1.48843e-15	5.55209e-16
hsa05215:Prostate cancer	20	14.9254	1.54911e-16	CHUK, GSTP1, MMP3, PTEN, PLAT, MMP9, EGFR, RELA, NFKBIA, IKBKB, CCND1, MDM2, BCL2, AKT1, MAPK1, CTNNB1, RAF1, TP53, FGFR1, MAPK3	125	97	8205	13.534	2.78666e-14	3.34736e-15	1.24862e-15
hsa05208:Chemical carcinogenesis - reactive oxygen species	27	20.1493	1.59398e-16	NCF1, PTEN, AHR, HIF1A, RELA, EGFR, IKBKB, MAPK8, CYP1B1, AKT1, HMOX1, MAPK1, MAPK3, PTPN1, GSTM1, CHUK, PRKCD, PTPN11, FOS, MAPK14, SOD1, VEGFA, NFKBIA, CYP1A2, CYP1A1, RAF1, NFE2L2	125	223	8205	7.94744	2.78666e-14	3.34736e-15	1.24862e-15
hsa05163:Human cytomegalovirus infection	26	19.403	2.28082e-15	FASLG, PTGS2, TNF, RELA, EGFR, IKBKB, CASP8, CCND1, MYC, CASP3, CCL2, AKT1, MAPK1, MAPK3, CHUK, PRKCA, MAPK14, VEGFA, NFKBIA, IL6, IL1B, MDM2, BAX, CTNNB1, RAF1, TP53	125	225	8205	7.58507	5.85199e-13	4.42129e-14	1.64921e-14
hsa05145:Toxoplasmosis	20	14.9254	2.67063e-15	IL10, TGFB1, NOS2, CHUK, STAT1, MAPK14, TNF, PIK3CG, RELA, NFKBIA, IKBKB, MAPK8, CASP8, CD40LG, IFNG, CASP3, BCL2, AKT1, MAPK1, MAPK3	125	112	8205	11.7214	6.68798e-13	4.80713e-14	1.79314e-14
hsa05164:Influenza A	23	17.1642	5.94598e-15	PRSS1, CHUK, STAT1, FASLG, PRKCA, TNF, RELA, ICAM1, NFKBIA, IKBKB, IL1A, CXCL10, IL6, CASP8, IFNG, IL1B, CASP3, BAX, CCL2, AKT1, MAPK1, RAF1, MAPK3	125	171	8205	8.82877	1.5048e-12	9.98925e-14	3.72615e-14
hsa05160:Hepatitis C	22	16.4179	1.19842e-14	CHUK, CD81, STAT1, FASLG, TNF, EGFR, RELA, NFKBIA, IKBKB, CXCL10, CASP8, IFNG, CCND1, MYC, CASP3, BAX, AKT1, MAPK1, CTNNB1, RAF1, TP53, MAPK3	125	157	8205	9.19796	3.00959e-12	1.88751e-13	7.04071e-14
hsa05140:Leishmaniasis	17	12.6866	1.74704e-14	IL10, TGFB1, NOS2, NCF1, STAT1, FOS, PTGS2, MAPK14, TNF, RELA, IL4, NFKBIA, IL1A, IFNG, IL1B, MAPK1, MAPK3	125	77	8205	14.4919	4.37506e-12	2.58973e-13	9.66009e-14
hsa04659:Th17 cell differentiation	19	14.1791	2.15116e-14	TGFB1, CHUK, STAT1, RORA, AHR, FOS, MAPK14, HIF1A, IL2, RELA, IL4, NFKBIA, IKBKB, IL6, MAPK8, IFNG, IL1B, MAPK1, MAPK3	125	108	8205	11.5478	5.40612e-12	3.01163e-13	1.12338e-13
hsa04210:Apoptosis	20	14.9254	1.09418e-13	PARP1, CHUK, FASLG, FOS, TNF, RELA, NFKBIA, IKBKB, CASP7, MAPK8, CASP8, CASP3, BCL2, BAX, AKT1, MAPK1, RAF1, CTSD, TP53, MAPK3	125	136	8205	9.65294	2.74765e-11	1.45123e-12	5.4133e-13
hsa04620:Toll-like receptor signaling pathway	18	13.4328	1.67557e-13	CHUK, STAT1, FOS, MAPK14, TNF, RELA, NFKBIA, IKBKB, CXCL10, CXCL11, IL6, MAPK8, CASP8, IL1B, SPP1, AKT1, MAPK1, MAPK3	125	104	8205	11.3608	4.20507e-11	2.11122e-12	7.87517e-13
hsa05205:Proteoglycans in cancer	23	17.1642	2.73122e-13	TGFB1, MMP2, FN1, FASLG, PRKCA, PTPN11, MAPK14, HIF1A, TNF, MMP9, EGFR, VEGFA, CCND1, MYC, CASP3, MDM2, AKT1, MAPK1, CTNNB1, RAF1, TP53, FGFR1, MAPK3	125	205	8205	7.36449	6.85518e-11	3.27746e-12	1.22255e-12
hsa05152:Tuberculosis	21	15.6716	1.92763e-12	IL10, TGFB1, NOS2, STAT1, MAPK14, TNF, RELA, IL1A, IL6, MAPK8, CASP8, IFNG, IL1B, CASP3, BCL2, BAX, AKT1, MAPK1, RAF1, CTSD, MAPK3	125	180	8205	7.658	4.83848e-10	2.13651e-11	7.96952e-12
hsa05162:Measles	19	14.1791	1.94999e-12	CHUK, STAT1, FASLG, FOS, IL2, RELA, NFKBIA, IKBKB, IL1A, IL6, MAPK8, CASP8, CCND1, IL1B, CASP3, BCL2, BAX, AKT1, TP53	125	139	8205	8.97237	4.89449e-10	2.13651e-11	7.96952e-12
hsa04660:T cell receptor signaling pathway	17	12.6866	2.40944e-12	IL10, CHUK, FOS, MAPK14, TNF, IL2, RELA, IL4, NFKBIA, IKBKB, MAPK8, CD40LG, IFNG, AKT1, MAPK1, RAF1, MAPK3	125	104	8205	10.7296	6.04761e-10	2.52992e-11	9.43699e-12
hsa05235:PD-L1 expression and PD-1 checkpoint pathway in cancer	16	11.9403	3.08973e-12	CHUK, STAT1, PTEN, PTPN11, FOS, MAPK14, HIF1A, EGFR, RELA, NFKBIA, IKBKB, IFNG, AKT1, MAPK1, RAF1, MAPK3	125	89	8205	11.8004	7.75527e-10	3.11445e-11	1.16174e-11
hsa05133:Pertussis	15	11.194	4.80366e-12	IL10, NOS2, FOS, MAPK14, TNF, RELA, IL1A, CASP7, IL6, MAPK8, IL1B, CASP3, IRF1, MAPK1, MAPK3	125	76	8205	12.9553	1.20573e-09	4.21972e-11	1.57402e-11
hsa05212:Pancreatic cancer	15	11.194	4.80366e-12	TGFB1, CHUK, STAT1, EGFR, RELA, VEGFA, IKBKB, MAPK8, CCND1, BAX, AKT1, MAPK1, RAF1, TP53, MAPK3	125	76	8205	12.9553	1.20573e-09	4.21972e-11	1.57402e-11
hsa05220:Chronic myeloid leukemia	15	11.194	4.80366e-12	TGFB1, CHUK, PTPN11, RELA, NFKBIA, IKBKB, CCND1, MYC, MDM2, BAX, AKT1, MAPK1, RAF1, TP53, MAPK3	125	76	8205	12.9553	1.20573e-09	4.21972e-11	1.57402e-11
hsa05207:Chemical carcinogenesis - receptor activation	22	16.4179	4.85602e-12	GSTM1, NR1I3, CHRNA7, PRKCA, ADRB1, AHR, FOS, ADRB2, CYP3A4, EGFR, RELA, VEGFA, CCND1, MYC, CYP1A2, CYP1A1, BCL2, CYP1B1, AKT1, MAPK1, RAF1, MAPK3	125	212	8205	6.8117	1.21886e-09	4.21972e-11	1.57402e-11
hsa04380:Osteoclast differentiation	18	13.4328	5.5559e-12	TGFB1, NCF1, CHUK, STAT1, FOS, MAPK14, TNF, RELA, NFKBIA, IKBKB, IL1A, MAPK8, IFNG, IL1B, AKT1, MAPK1, PPARG, MAPK3	125	128	8205	9.23062	1.39453e-09	4.66696e-11	1.74085e-11
hsa05022:Pathways of neurodegeneration - multiple diseases	31	23.1343	1.05057e-11	APP, CHRM3, VCP, CHRM1, CHRNA7, CHRM5, FASLG, PTGS2, TNF, SLC6A3, RELA, CASP7, MAPK8, CASP8, CASP3, MAPK1, MAPK3, NOS2, SIGMAR1, PRKCA, MAPK14, GRIN2D, HEL-S-89N, SOD1, IL1A, IL6, IL1B, BCL2, BAX, CTNNB1, RAF1	125	476	8205	4.27487	2.63693e-09	8.50854e-11	3.17382e-11
hsa04151:PI3K-Akt signaling pathway	27	20.1493	1.08045e-11	CHRM2, CHRM1, PTEN, FASLG, RELA, EGFR, PIK3CG, IKBKB, CCND1, MYC, SPP1, AKT1, MAPK1, MAPK3, CHUK, NOS3, FN1, PRKCA, IL2, VEGFA, IL4, IL6, BCL2, MDM2, RAF1, TP53, FGFR1	125	354	8205	5.00644	2.71192e-09	8.50854e-11	3.17382e-11
hsa05210:Colorectal cancer	15	11.194	2.79495e-11	TGFB1, FOS, EGFR, MAPK8, CCND1, MYC, CASP3, BCL2, BAX, AKT1, MAPK1, CTNNB1, RAF1, TP53, MAPK3	125	86	8205	11.4488	7.01533e-09	2.13433e-10	7.96138e-11
hsa04926:Relaxin signaling pathway	17	12.6866	7.06477e-11	TGFB1, NOS2, NOS3, MMP2, PRKCA, FOS, MAPK14, MMP9, EGFR, RELA, VEGFA, NFKBIA, MAPK8, AKT1, MAPK1, RAF1, MAPK3	125	129	8205	8.65023	1.77326e-08	5.17792e-10	1.93145e-10
hsa05222:Small cell lung cancer	15	11.194	7.19155e-11	NOS2, CHUK, PTEN, FN1, PTGS2, RELA, NFKBIA, IKBKB, CCND1, MYC, CASP3, BCL2, BAX, AKT1, TP53	125	92	8205	10.7022	1.80508e-08	5.17792e-10	1.93145e-10
hsa04068:FoxO signaling pathway	17	12.6866	8.94904e-11	IL10, TGFB1, CHUK, PTEN, FASLG, SLC2A4, MAPK14, EGFR, IKBKB, IL6, MAPK8, CCND1, MDM2, AKT1, MAPK1, RAF1, MAPK3	125	131	8205	8.51817	2.24621e-08	6.26432e-10	2.33669e-10
hsa05132:Salmonella infection	22	16.4179	1.05574e-10	CHUK, FOS, MAPK14, TNF, PIK3CG, RELA, NFKBIA, IKBKB, CASP7, IL6, MAPK8, CASP8, MYC, IL1B, CASP3, BCL2, BAX, AKT1, MAPK1, CTNNB1, RAF1, MAPK3	125	249	8205	5.79952	2.6499e-08	7.19043e-10	2.68214e-10
hsa05169:Epstein-Barr virus infection	20	14.9254	1.38283e-10	CHUK, STAT1, MAPK14, TNF, RELA, ICAM1, NFKBIA, IKBKB, CXCL10, IL6, MAPK8, CASP8, CCND1, MYC, CASP3, MDM2, BCL2, BAX, AKT1, TP53	125	202	8205	6.49901	3.4709e-08	9.17033e-10	3.42068e-10
hsa01522:Endocrine resistance	15	11.194	1.726e-10	MMP2, FOS, MAPK14, MMP9, EGFR, MAPK8, CCND1, MDM2, BCL2, BAX, AKT1, MAPK1, RAF1, TP53, MAPK3	125	98	8205	10.0469	4.33227e-08	1.11526e-09	4.16011e-10
hsa05135:Yersinia infection	17	12.6866	1.7744e-10	IL10, CHUK, FN1, FOS, MAPK14, TNF, IL2, RELA, NFKBIA, IKBKB, IL6, MAPK8, IL1B, CCL2, AKT1, MAPK1, MAPK3	125	137	8205	8.14511	4.45375e-08	1.11787e-09	4.16985e-10
hsa05219:Bladder cancer	11	8.20896	3.25322e-10	CCND1, MYC, MMP2, MDM2, MAPK1, RAF1, TP53, MMP9, EGFR, MAPK3, VEGFA	125	41	8205	17.6107	8.16558e-08	1.99954e-09	7.4586e-10
hsa04010:MAPK signaling pathway	23	17.1642	3.67787e-10	TGFB1, CHUK, FASLG, PRKCA, FOS, MAPK14, TNF, EGFR, RELA, CDC25B, VEGFA, IKBKB, IL1A, MAPK8, MYC, IL1B, CASP3, AKT1, MAPK1, RAF1, TP53, FGFR1, MAPK3	125	294	8205	5.1351	9.23145e-08	2.20672e-09	8.23142e-10
hsa05165:Human papillomavirus infection	24	17.9104	6.04832e-10	CHUK, STAT1, PTEN, FN1, FASLG, PTGS2, TNF, EGFR, RELA, VEGFA, IKBKB, CASP8, CCND1, CASP3, IRF1, MDM2, SPP1, BAX, AKT1, MAPK1, CTNNB1, RAF1, TP53, MAPK3	125	331	8205	4.7594	1.51813e-07	3.5446e-09	1.32219e-09
hsa04066:HIF-1 signaling pathway	15	11.194	7.37799e-10	NOS2, NOS3, SERPINE1, PRKCA, HIF1A, EGFR, RELA, VEGFA, IL6, IFNG, BCL2, AKT1, HMOX1, MAPK1, MAPK3	125	109	8205	9.03303	1.85187e-07	4.22557e-09	1.57621e-09
hsa04932:Non-alcoholic fatty liver disease	17	12.6866	1.13742e-09	TGFB1, FASLG, FOS, MAPK14, TNF, RELA, IKBKB, IL1A, CASP7, IL6, MAPK8, CASP8, IL1B, CASP3, BAX, AKT1, PPARG	125	155	8205	7.19923	2.85492e-07	6.36954e-09	2.37594e-09
hsa04071:Sphingolipid signaling pathway	15	11.194	2.39702e-09	NOS3, PTEN, PRKCA, MAPK14, TNF, RELA, MAPK8, BCL2, BAX, AKT1, MAPK1, RAF1, CTSD, TP53, MAPK3	125	119	8205	8.27395	6.01651e-07	1.28521e-08	4.79403e-09
hsa04722:Neurotrophin signaling pathway	15	11.194	2.39702e-09	PRKCD, FASLG, PTPN11, MAPK14, RELA, NFKBIA, IKBKB, MAPK8, BCL2, BAX, AKT1, MAPK1, RAF1, TP53, MAPK3	125	119	8205	8.27395	6.01651e-07	1.28521e-08	4.79403e-09
hsa05321:Inflammatory bowel disease	12	8.95522	2.69601e-09	IL10, IL4, IL1A, IL6, TGFB1, IFNG, STAT1, IL1B, RORA, TNF, RELA, IL2	125	65	8205	12.1182	6.76699e-07	1.41541e-08	5.27969e-09
hsa04936:Alcoholic liver disease	16	11.9403	2.83568e-09	CHUK, FASLG, MAPK14, CXCL2, TNF, RELA, NFKBIA, IKBKB, IL6, MAPK8, CASP8, CCND1, IL1B, CASP3, AKT1, CTNNB1	125	142	8205	7.39606	7.11756e-07	1.45835e-08	5.43988e-09
hsa05225:Hepatocellular carcinoma	17	12.6866	3.73396e-09	TGFB1, GSTM1, GSTP1, PTEN, PRKCA, EGFR, CCND1, MYC, BAX, AKT1, HMOX1, MAPK1, CTNNB1, RAF1, TP53, NFE2L2, MAPK3	125	168	8205	6.64214	9.37223e-07	1.88191e-08	7.01984e-09
hsa05166:Human T-cell leukemia virus 1 infection	19	14.1791	4.91533e-09	TGFB1, CHUK, PTEN, FOS, TNF, IL2, RELA, ICAM1, NFKBIA, IKBKB, IL6, MAPK8, CCND1, MYC, BAX, AKT1, MAPK1, TP53, MAPK3	125	222	8205	5.61784	1.23375e-06	2.42875e-08	9.05962e-09
hsa05130:Pathogenic Escherichia coli infection	18	13.4328	5.32217e-09	CHUK, FASLG, PTPN11, FOS, MAPK14, TNF, RELA, NFKBIA, IKBKB, CASP7, IL6, MAPK8, CASP8, IL1B, CASP3, BAX, MAPK1, MAPK3	125	197	8205	5.99756	1.33586e-06	2.5792e-08	9.62084e-09
hsa04917:Prolactin signaling pathway	12	8.95522	6.11559e-09	MAPK8, CCND1, STAT1, IRF1, MAPK1, AKT1, FOS, RAF1, MAPK14, RELA, CYP17A1, MAPK3	125	70	8205	11.2526	1.53501e-06	2.90779e-08	1.08465e-08
hsa01524:Platinum drug resistance	12	8.95522	9.68025e-09	GSTM1, CASP8, CASP3, GSTP1, MDM2, BCL2, BAX, MAPK1, AKT1, FASLG, TP53, MAPK3	125	73	8205	10.7901	2.42974e-06	4.51745e-08	1.68508e-08
hsa05171:Coronavirus disease - COVID-19	19	14.1791	9.88833e-09	CHUK, STAT1, MMP3, PRKCA, FOS, MAPK14, TNF, EGFR, IL2, RELA, NFKBIA, IKBKB, CXCL10, IL6, MAPK8, IL1B, CCL2, MAPK1, MAPK3	125	232	8205	5.37569	2.48197e-06	4.53065e-08	1.69001e-08
hsa05010:Alzheimer disease	24	17.9104	1.07258e-08	CHRM3, APP, CHRM1, NOS2, CHUK, CHRNA7, CHRM5, PTGS2, TNF, RELA, GRIN2D, IKBKB, IL1A, CASP7, IL6, MAPK8, CASP8, IL1B, CASP3, AKT1, MAPK1, CTNNB1, RAF1, MAPK3	125	384	8205	4.1025	2.69218e-06	4.79066e-08	1.78699e-08
hsa04658:Th1 and Th2 cell differentiation	13	9.70149	1.0836e-08	CHUK, STAT1, FOS, MAPK14, IL2, RELA, IL4, NFKBIA, IKBKB, MAPK8, IFNG, MAPK1, MAPK3	125	92	8205	9.27522	2.71984e-06	4.79066e-08	1.78699e-08
hsa05213:Endometrial cancer	11	8.20896	1.21956e-08	CCND1, MYC, PTEN, BAX, MAPK1, CTNNB1, AKT1, RAF1, TP53, EGFR, MAPK3	125	58	8205	12.449	3.0611e-06	5.2988e-08	1.97654e-08
hsa04621:NOD-like receptor signaling pathway	17	12.6866	1.39722e-08	CHUK, STAT1, PRKCD, MAPK14, CXCL2, TNF, RELA, NFKBIA, IKBKB, IL6, MAPK8, CASP8, IL1B, BCL2, CCL2, MAPK1, MAPK3	125	184	8205	6.06457	3.50701e-06	5.96778e-08	2.22608e-08
hsa05170:Human immunodeficiency virus 1 infection	18	13.4328	1.6155e-08	CHUK, FASLG, PRKCA, FOS, MAPK14, TNF, RELA, NFKBIA, IKBKB, MAPK8, CASP8, CASP3, BCL2, BAX, AKT1, MAPK1, RAF1, MAPK3	125	212	8205	5.57321	4.0549e-06	6.7851e-08	2.53095e-08
hsa05144:Malaria	10	7.46269	4.56689e-08	IL10, IL6, TGFB1, CD40LG, IFNG, CD81, IL1B, CCL2, TNF, ICAM1	125	50	8205	13.128	1.14628e-05	1.88665e-07	7.03751e-08
hsa05143:African trypanosomiasis	9	6.71642	5.80077e-08	IL10, IL6, IFNG, IL1B, FASLG, PRKCA, TNF, IDO1, ICAM1	125	37	8205	15.9665	1.45598e-05	2.35773e-07	8.79472e-08
hsa04931:Insulin resistance	13	9.70149	6.79332e-08	PTPN1, NOS3, PRKCD, PTEN, PTPN11, SLC2A4, TNF, RELA, NFKBIA, IKBKB, IL6, MAPK8, AKT1	125	108	8205	7.90111	1.70511e-05	2.71733e-07	1.01361e-07
hsa05230:Central carbon metabolism in cancer	11	8.20896	7.95885e-08	G6PD, MYC, PTEN, MAPK1, AKT1, RAF1, HIF1A, TP53, EGFR, FGFR1, MAPK3	125	70	8205	10.3149	1.99765e-05	3.12407e-07	1.16533e-07
hsa04218:Cellular senescence	15	11.194	8.05812e-08	TGFB1, SERPINE1, PTEN, MAPK14, RELA, IL1A, IL6, CCND1, MYC, MDM2, AKT1, MAPK1, RAF1, TP53, MAPK3	125	156	8205	6.31154	2.02257e-05	3.12407e-07	1.16533e-07
hsa04020:Calcium signaling pathway	18	13.4328	1.01182e-07	CHRM2, CHRM3, CHRM1, NOS2, NOS3, CHRNA7, CHRM5, PTAFR, PRKCA, ADRA1D, ADRB1, ADRB2, ADRA1B, ADRA1A, EGFR, GRIN2D, VEGFA, FGFR1	125	240	8205	4.923	2.53963e-05	3.8633e-07	1.44107e-07
hsa05218:Melanoma	11	8.20896	1.04874e-07	CCND1, PTEN, MDM2, BAX, MAPK1, AKT1, RAF1, TP53, EGFR, FGFR1, MAPK3	125	72	8205	10.0283	2.6323e-05	3.9445e-07	1.47136e-07
hsa04725:Cholinergic synapse	13	9.70149	1.12956e-07	CHRM2, CHRM3, CHRM1, CHRM4, CHRNA7, CHRM5, PRKCA, FOS, PIK3CG, BCL2, AKT1, MAPK1, MAPK3	125	113	8205	7.5515	2.83516e-05	4.18602e-07	1.56145e-07
hsa05323:Rheumatoid arthritis	12	8.95522	1.28545e-07	IL1A, IL6, TGFB1, IFNG, IL1B, MMP3, CCL2, FOS, TNF, CXCL2, ICAM1, VEGFA	125	93	8205	8.46968	3.22643e-05	4.69469e-07	1.75119e-07
hsa05134:Legionellosis	10	7.46269	1.50044e-07	NFKBIA, IL6, VCP, CASP7, CASP8, IL1B, CASP3, TNF, CXCL2, RELA	125	57	8205	11.5158	3.76603e-05	5.40158e-07	2.01487e-07
hsa05214:Glioma	11	8.20896	1.56052e-07	CCND1, PTEN, MDM2, BAX, MAPK1, AKT1, PRKCA, RAF1, TP53, EGFR, MAPK3	125	75	8205	9.6272	3.91683e-05	5.53875e-07	2.06604e-07
hsa04062:Chemokine signaling pathway	16	11.9403	1.70488e-07	NCF1, CHUK, STAT1, PRKCD, CXCL2, PIK3CG, RELA, NFKBIA, IKBKB, CXCL10, CXCL11, CCL2, AKT1, MAPK1, RAF1, MAPK3	125	192	8205	5.47	4.27915e-05	5.96707e-07	2.22581e-07
hsa01521:EGFR tyrosine kinase inhibitor resistance	11	8.20896	2.57759e-07	IL6, PTEN, BCL2, BAX, MAPK1, AKT1, PRKCA, RAF1, EGFR, MAPK3, VEGFA	125	79	8205	9.13975	6.46955e-05	8.89799e-07	3.31909e-07
hsa05146:Amoebiasis	12	8.95522	3.3496e-07	IL10, IL6, TGFB1, IFNG, NOS2, IL1B, CASP3, FN1, PRKCA, TNF, CXCL2, RELA	125	102	8205	7.72235	8.40715e-05	1.14068e-06	4.2549e-07
hsa05415:Diabetic cardiomyopathy	16	11.9403	3.52808e-07	G6PD, TGFB1, PARP1, NCF1, NOS3, MMP2, PRKCD, PTEN, PRKCA, SLC2A4, MAPK14, MMP9, RELA, MAPK8, AKT1, CTSD	125	203	8205	5.1736	8.85509e-05	1.18543e-06	4.42186e-07
hsa04064:NF-kappa B signaling pathway	12	8.95522	4.08817e-07	NFKBIA, IKBKB, CD40LG, CHUK, PARP1, IL1B, BCL2, PTGS2, TNF, CXCL2, RELA, ICAM1	125	104	8205	7.57385	0.000102608	1.35555e-06	5.05642e-07
hsa05221:Acute myeloid leukemia	10	7.46269	6.28124e-07	IKBKB, CCND1, CHUK, MYC, MAPK1, AKT1, RAF1, MPO, RELA, MAPK3	125	67	8205	9.79701	0.000157647	2.05568e-06	7.66801e-07
hsa05206:MicroRNAs in cancer	19	14.1791	8.13081e-07	PTEN, PRKCA, PTGS2, MMP9, EGFR, CDC25B, VEGFA, IKBKB, CCND1, MYC, CASP3, MDM2, BCL2, CYP1B1, HMOX1, MAPK1, RAF1, TP53, MAPK3	125	310	8205	4.0231	0.000204063	2.62688e-06	9.79867e-07
hsa05131:Shigellosis	17	12.6866	8.33968e-07	CHUK, PRKCD, MAPK14, TNF, EGFR, RELA, NFKBIA, IKBKB, MAPK8, IL1B, MDM2, BCL2, BAX, AKT1, MAPK1, TP53, MAPK3	125	247	8205	4.51773	0.000209304	2.66025e-06	9.92316e-07
hsa05120:Epithelial cell signaling in Helicobacter pylori infection	10	7.46269	9.19683e-07	NFKBIA, IKBKB, MAPK8, CHUK, CASP3, PTPN11, MAPK14, CXCL2, RELA, EGFR	125	70	8205	9.37714	0.000230814	2.897e-06	1.08063e-06
hsa04915:Estrogen signaling pathway	13	9.70149	1.01204e-06	NOS3, MMP2, PRKCD, FOS, OPRM1, MMP9, EGFR, BCL2, AKT1, MAPK1, RAF1, CTSD, MAPK3	125	138	8205	6.18348	0.00025399	3.14857e-06	1.17447e-06
hsa05216:Thyroid cancer	8	5.97015	1.07349e-06	CCND1, MYC, BAX, MAPK1, CTNNB1, PPARG, TP53, MAPK3	125	37	8205	14.1924	0.000269409	3.29901e-06	1.23058e-06
hsa04022:cGMP-PKG signaling pathway	14	10.4478	1.24761e-06	NOS3, PDE2A, ADRA1D, ADRB1, ADRB2, ADRA1B, ADRA1A, PIK3CG, ADRA2A, PDE3A, AKT1, MAPK1, RAF1, MAPK3	125	167	8205	5.50275	0.000313102	3.78793e-06	1.41296e-06
hsa04919:Thyroid hormone signaling pathway	12	8.95522	1.88448e-06	CCND1, STAT1, MYC, MDM2, MAPK1, CTNNB1, AKT1, PRKCA, RAF1, HIF1A, TP53, MAPK3	125	121	8205	6.50975	0.000472893	5.65343e-06	2.10882e-06
hsa05224:Breast cancer	13	9.70149	1.98652e-06	PTEN, FOS, EGFR, CCND1, MYC, BAX, AKT1, MAPK1, CTNNB1, RAF1, TP53, FGFR1, MAPK3	125	147	8205	5.8049	0.000498493	5.88945e-06	2.19686e-06
hsa04261:Adrenergic signaling in cardiomyocytes	13	9.70149	2.45974e-06	PRKCA, ADRA1D, ADRB1, ADRB2, ADRA1B, MAPK14, ADRA1A, PIK3CG, BCL2, AKT1, MAPK1, SCN5A, MAPK3	125	150	8205	5.6888	0.000617204	7.2076e-06	2.68855e-06
hsa04370:VEGF signaling pathway	9	6.71642	2.52345e-06	NOS3, MAPK1, AKT1, PRKCA, RAF1, MAPK14, PTGS2, MAPK3, VEGFA	125	59	8205	10.0129	0.000633186	7.3093e-06	2.72648e-06
hsa04662:B cell receptor signaling pathway	10	7.46269	3.55912e-06	NFKBIA, IKBKB, CHUK, CD81, MAPK1, AKT1, FOS, RAF1, RELA, MAPK3	125	82	8205	8.00488	0.000892942	1.0192e-05	3.80179e-06
hsa01523:Antifolate resistance	7	5.22388	4.65591e-06	IKBKB, IL6, CHUK, IL1B, TNF, RELA, ABCG2	125	30	8205	15.316	0.00116795	1.3183e-05	4.91748e-06
hsa04024:cAMP signaling pathway	15	11.194	5.53725e-06	CHRM2, CHRM1, PDE4D, ADRB1, FOS, ADRB2, RELA, GRIN2D, NFKBIA, MAPK8, PDE3A, AKT1, MAPK1, RAF1, MAPK3	125	221	8205	4.4552	0.00138889	1.55043e-05	5.78335e-06
hsa04630:JAK-STAT signaling pathway	13	9.70149	7.07762e-06	IL10, STAT1, PTPN11, EGFR, IL2, IL4, IL6, IFNG, CCND1, MYC, BCL2, AKT1, RAF1	125	166	8205	5.14048	0.00177491	1.95996e-05	7.31095e-06
hsa04664:Fc epsilon RI signaling pathway	9	6.71642	7.50907e-06	IL4, MAPK8, MAPK1, AKT1, PRKCA, RAF1, MAPK14, TNF, MAPK3	125	68	8205	8.68765	0.00188301	2.05683e-05	7.67231e-06
hsa04920:Adipocytokine signaling pathway	9	6.71642	8.38742e-06	NFKBIA, IKBKB, MAPK8, CHUK, AKT1, PTPN11, SLC2A4, TNF, RELA	125	69	8205	8.56174	0.00210304	2.26169e-05	8.43645e-06
hsa04726:Serotonergic synapse	11	8.20896	8.43645e-06	APP, MAOB, MAOA, CASP3, MAPK1, PRKCA, RAF1, PTGS2, SLC6A4, MAPK3, PTGS1	125	115	8205	6.27861	0.00211532	2.26169e-05	8.43645e-06
hsa04622:RIG-I-like receptor signaling pathway	9	6.71642	9.351e-06	NFKBIA, IKBKB, CXCL10, MAPK8, CASP8, CHUK, MAPK14, TNF, RELA	125	70	8205	8.43943	0.00234436	2.48047e-05	9.351e-06
hsa04510:Focal adhesion	14	10.4478	9.77506e-06	PTEN, FN1, PRKCA, EGFR, VEGFA, MAPK8, CCND1, SPP1, BCL2, AKT1, MAPK1, CTNNB1, RAF1, MAPK3	125	201	8205	4.57194	0.00245054	2.56595e-05	9.77506e-06
hsa05223:Non-small cell lung cancer	9	6.71642	1.15605e-05	CCND1, BAX, MAPK1, AKT1, PRKCA, RAF1, TP53, EGFR, MAPK3	125	72	8205	8.205	0.00289749	3.00334e-05	1.15605e-05
hsa04115:p53 signaling pathway	9	6.71642	1.28206e-05	CASP8, CCND1, CASP3, SERPINE1, PTEN, MDM2, BCL2, BAX, TP53	125	73	8205	8.0926	0.00321283	3.29674e-05	1.28206e-05
hsa05226:Gastric cancer	12	8.95522	1.42515e-05	TGFB1, CCND1, MYC, BCL2, BAX, MAPK1, CTNNB1, AKT1, RAF1, TP53, EGFR, MAPK3	125	149	8205	5.28644	0.00357075	3.62765e-05	1.42515e-05
hsa05330:Allograft rejection	7	5.22388	1.96096e-05	IL10, IL4, CD40LG, IFNG, FASLG, TNF, IL2	125	38	8205	12.0916	0.00490995	4.94161e-05	1.96096e-05
hsa04080:Neuroactive ligand-receptor interaction	18	13.4328	3.39604e-05	CHRM2, CHRM3, PRSS1, CHRM1, CHRNA2, CHRM4, CHRNA7, CHRM5, PTAFR, ADRA1D, ADRB1, ADRB2, OPRM1, ADRA1B, NR3C1, ADRA1A, ADRA2A, GRIN2D	125	367	8205	3.2194	0.00848799	8.4733e-05	3.39604e-05
hsa05332:Graft-versus-host disease	7	5.22388	3.54666e-05	IL1A, IL6, IFNG, IL1B, FASLG, TNF, IL2	125	42	8205	10.94	0.00886277	8.76234e-05	3.54666e-05
hsa04371:Apelin signaling pathway	11	8.20896	4.44363e-05	CCND1, NOS2, NOS3, SERPINE1, SPP1, MAPK1, AKT1, PLAT, RAF1, PIK3CG, MAPK3	125	139	8205	5.19453	0.0110918	0.000108718	4.44363e-05
hsa04014:Ras signaling pathway	14	10.4478	5.35292e-05	CHUK, FASLG, PRKCA, PTPN11, EGFR, RELA, VEGFA, IKBKB, MAPK8, AKT1, MAPK1, RAF1, FGFR1, MAPK3	125	236	8205	3.8939	0.0133463	0.000129705	5.35292e-05
hsa05020:Prion disease	15	11.194	5.96518e-05	NCF1, PRKCD, MAPK14, TNF, HEL-S-89N, SOD1, GRIN2D, IL1A, IL6, MAPK8, IL1B, CASP3, BAX, MAPK1, MAPK3	125	273	8205	3.60659	0.0148615	0.000143164	5.96518e-05
hsa04930:Type II diabetes mellitus	7	5.22388	6.02801e-05	IKBKB, MAPK8, PRKCD, MAPK1, SLC2A4, TNF, MAPK3	125	46	8205	9.9887	0.0150169	0.000143307	6.02801e-05
hsa05211:Renal cell carcinoma	8	5.97015	7.53932e-05	TGFB1, MAPK1, AKT1, PTPN11, RAF1, HIF1A, MAPK3, VEGFA	125	69	8205	7.61043	0.0187465	0.000176168	7.53932e-05
hsa04912:GnRH signaling pathway	9	6.71642	7.55006e-05	MAPK8, MMP2, PRKCD, MAPK1, PRKCA, RAF1, MAPK14, EGFR, MAPK3	125	93	8205	6.35226	0.0187729	0.000176168	7.55006e-05
hsa04215:Apoptosis - multiple species	6	4.47761	0.000105584	CASP7, MAPK8, CASP8, CASP3, BCL2, BAX	125	32	8205	12.3075	0.0261549	0.000244103	0.000105584
hsa05231:Choline metabolism in cancer	9	6.71642	0.00010955	MAPK8, MAPK1, AKT1, PRKCA, FOS, RAF1, HIF1A, EGFR, MAPK3	125	98	8205	6.02816	0.027124	0.00025097	0.00010955
hsa04650:Natural killer cell mediated cytotoxicity	10	7.46269	0.000114535	IFNG, CASP3, MAPK1, FASLG, PTPN11, PRKCA, RAF1, TNF, ICAM1, MAPK3	125	126	8205	5.20952	0.0283405	0.000260025	0.000114535
hsa04060:Cytokine-cytokine receptor interaction	15	11.194	0.00013681	IL10, TGFB1, FASLG, CXCL2, TNF, IL2, IL4, IL1A, CXCL10, CXCL11, IL6, CD40LG, IFNG, IL1B, CCL2	125	295	8205	3.33763	0.0337586	0.000307624	0.00013681
hsa04217:Necroptosis	11	8.20896	0.000137942	IL1A, MAPK8, CASP8, IFNG, PARP1, STAT1, IL1B, BCL2, BAX, FASLG, TNF	125	159	8205	4.54113	0.0340333	0.000307624	0.000137942
hsa04928:Parathyroid hormone synthesis, secretion and action	9	6.71642	0.000189849	PDE4D, BCL2, MAPK1, PRKCA, FOS, RAF1, EGFR, FGFR1, MAPK3	125	106	8205	5.57321	0.046539	0.000419667	0.000189849
hsa04140:Autophagy - animal	10	7.46269	0.000269142	MAPK8, PRKCD, PTEN, BCL2, MAPK1, AKT1, RAF1, HIF1A, CTSD, MAPK3	125	141	8205	4.65532	0.0653317	0.000589771	0.000269142
hsa04012:ErbB signaling pathway	8	5.97015	0.000282538	MAPK8, MYC, MAPK1, AKT1, PRKCA, RAF1, EGFR, MAPK3	125	85	8205	6.17788	0.0684701	0.000613789	0.000282538
hsa04623:Cytosolic DNA-sensing pathway	7	5.22388	0.000354699	NFKBIA, IKBKB, CXCL10, IL6, CHUK, IL1B, RELA	125	63	8205	7.29333	0.0851958	0.000763967	0.000354699
hsa00380:Tryptophan metabolism	6	4.47761	0.00039532	MAOB, MAOA, CYP1A2, CYP1A1, CYP1B1, IDO1	125	42	8205	9.37714	0.094479	0.000844242	0.00039532
hsa04940:Type I diabetes mellitus	6	4.47761	0.000441979	IL1A, IFNG, IL1B, FASLG, TNF, IL2	125	43	8205	9.15907	0.105026	0.00093166	0.000441979
hsa04935:Growth hormone synthesis, secretion and action	9	6.71642	0.000443648	MAPK8, STAT1, MAPK1, AKT1, PRKCA, FOS, RAF1, MAPK14, MAPK3	125	120	8205	4.923	0.105402	0.00093166	0.000443648
hsa04921:Oxytocin signaling pathway	10	7.46269	0.000516534	CCND1, NOS3, MAPK1, PRKCA, FOS, RAF1, PTGS2, EGFR, PIK3CG, MAPK3	125	154	8205	4.26234	0.121627	0.00107576	0.000516534
hsa05204:Chemical carcinogenesis - DNA adducts	7	5.22388	0.000581344	GSTM1, GSTP1, CYP1A2, CYP1A1, CYP1B1, CYP3A4, PTGS2	125	69	8205	6.65913	0.135807	0.00120081	0.000581344
hsa05202:Transcriptional misregulation in cancer	11	8.20896	0.000655223	IL6, MYC, MMP3, MDM2, BAX, PPARG, PLAT, MPO, TP53, MMP9, RELA	125	193	8205	3.74114	0.151695	0.00134241	0.000655223
hsa04810:Regulation of actin cytoskeleton	12	8.95522	0.000665235	CHRM2, CHRM3, CHRM1, CHRM4, CHRM5, FN1, MAPK1, AKT1, RAF1, EGFR, FGFR1, MAPK3	125	229	8205	3.43965	0.153825	0.00135193	0.000665235
hsa04061:Viral protein interaction with cytokine and cytokine receptor	8	5.97015	0.000760315	IL10, CXCL10, IL6, CXCL11, CCL2, TNF, CXCL2, IL2	125	100	8205	5.2512	0.173794	0.0015328	0.000760315
hsa04672:Intestinal immune network for IgA production	6	4.47761	0.000814554	IL10, IL4, IL6, TGFB1, CD40LG, IL2	125	49	8205	8.03755	0.184975	0.00162911	0.000814554
hsa04670:Leukocyte transendothelial migration	8	5.97015	0.00164258	NCF1, MMP2, CTNNB1, PTPN11, PRKCA, MAPK14, MMP9, ICAM1	125	114	8205	4.60632	0.33809	0.00325929	0.00164258
hsa05168:Herpes simplex virus 1 infection	18	13.4328	0.00171159	CHUK, STAT1, FASLG, PTPN11, TNF, RELA, NFKBIA, IKBKB, IL6, CASP8, IFNG, IL1B, CASP3, BCL2, BAX, CCL2, AKT1, TP53	125	512	8205	2.30766	0.349477	0.0033697	0.00171159
hsa04150:mTOR signaling pathway	9	6.71642	0.00243768	IKBKB, CHUK, PTEN, MAPK1, AKT1, PRKCA, RAF1, TNF, MAPK3	125	156	8205	3.78692	0.458063	0.00476198	0.00243768
hsa04970:Salivary secretion	7	5.22388	0.00260929	CHRM3, ADRA1D, ADRB1, PRKCA, ADRB2, ADRA1B, ADRA1A	125	92	8205	4.99435	0.480966	0.005058	0.00260929
hsa04929:GnRH secretion	6	4.47761	0.00272053	SPP1, MAPK1, AKT1, PRKCA, RAF1, MAPK3	125	64	8205	6.15375	0.495296	0.00523338	0.00272053
hsa04666:Fc gamma R-mediated phagocytosis	7	5.22388	0.00340187	NCF1, PRKCD, MAPK1, AKT1, PRKCA, RAF1, MAPK3	125	97	8205	4.73691	0.574855	0.00649448	0.00340187
hsa05203:Viral carcinogenesis	10	7.46269	0.00366535	NFKBIA, CASP8, CCND1, CASP3, MDM2, BAX, MAPK1, TP53, RELA, MAPK3	125	204	8205	3.21765	0.602156	0.00694488	0.00366535
hsa04728:Dopaminergic synapse	8	5.97015	0.00376468	MAPK8, MAOB, MAOA, AKT1, PRKCA, FOS, MAPK14, SLC6A3	125	132	8205	3.97818	0.611988	0.00705092	0.00376468
hsa05031:Amphetamine addiction	6	4.47761	0.00377728	MAOB, MAOA, PRKCA, FOS, SLC6A3, GRIN2D	125	69	8205	5.70783	0.613217	0.00705092	0.00377728
hsa04270:Vascular smooth muscle contraction	8	5.97015	0.00409048	PRKCD, MAPK1, ADRA1D, PRKCA, ADRA1B, RAF1, ADRA1A, MAPK3	125	134	8205	3.91881	0.64257	0.00757941	0.00409048
hsa04520:Adherens junction	6	4.47761	0.0042727	PTPN1, MAPK1, CTNNB1, EGFR, FGFR1, MAPK3	125	71	8205	5.54704	0.658615	0.00785926	0.0042727
hsa04914:Progesterone-mediated oocyte maturation	7	5.22388	0.00436147	MAPK8, MAPK1, AKT1, RAF1, MAPK14, CDC25B, MAPK3	125	102	8205	4.50471	0.66617	0.00796442	0.00436147
hsa04015:Rap1 signaling pathway	10	7.46269	0.00443516	MAPK1, CTNNB1, AKT1, PRKCA, RAF1, MAPK14, EGFR, FGFR1, MAPK3, VEGFA	125	210	8205	3.12571	0.672315	0.00804073	0.00443516
hsa00982:Drug metabolism - cytochrome P450	6	4.47761	0.00453705	GSTM1, MAOB, MAOA, GSTP1, CYP1A2, CYP3A4	125	72	8205	5.47	0.680626	0.0081667	0.00453705
hsa04910:Insulin signaling pathway	8	5.97015	0.00461877	IKBKB, PTPN1, MAPK8, MAPK1, AKT1, SLC2A4, RAF1, MAPK3	125	137	8205	3.83299	0.687139	0.00825482	0.00461877
hsa04550:Signaling pathways regulating pluripotency of stem cells	8	5.97015	0.00582838	MYC, MAPK1, CTNNB1, AKT1, RAF1, MAPK14, FGFR1, MAPK3	125	143	8205	3.67217	0.769431	0.0103433	0.00582838
hsa05030:Cocaine addiction	5	3.73134	0.00623081	MAOB, MAOA, RELA, SLC6A3, GRIN2D	125	49	8205	6.69796	0.79171	0.0109802	0.00623081
hsa00980:Metabolism of xenobiotics by cytochrome P450	6	4.47761	0.00637295	GSTM1, GSTP1, CYP1A2, CYP1A1, CYP1B1, CYP3A4	125	78	8205	5.04923	0.799056	0.0111527	0.00637295
hsa00330:Arginine and proline metabolism	5	3.73134	0.00669486	MAOB, NOS2, MAOA, NOS3, ODC1	125	50	8205	6.564	0.814752	0.0116352	0.00669486
hsa04072:Phospholipase D signaling pathway	8	5.97015	0.00700597	MAPK1, AKT1, PTPN11, PRKCA, RAF1, EGFR, PIK3CG, MAPK3	125	148	8205	3.54811	0.828759	0.0120925	0.00700597
hsa00983:Drug metabolism - other enzymes	6	4.47761	0.00708629	GSTM1, GSTP1, CYP3A4, MPO, XDH, CES2	125	80	8205	4.923	0.832201	0.0121479	0.00708629
hsa04613:Neutrophil extracellular trap formation	9	6.71642	0.00798298	NCF1, MAPK1, AKT1, PRKCA, RAF1, MAPK14, MPO, RELA, MAPK3	125	190	8205	3.10926	0.866248	0.0135926	0.00798298
hsa05320:Autoimmune thyroid disease	5	3.73134	0.00822288	IL10, IL4, CD40LG, FASLG, IL2	125	53	8205	6.19245	0.874126	0.0139072	0.00822288
hsa04540:Gap junction	6	4.47761	0.0105	MAPK1, ADRB1, PRKCA, RAF1, EGFR, MAPK3	125	88	8205	4.47545	0.929309	0.01764	0.0105
hsa04611:Platelet activation	7	5.22388	0.0110706	NOS3, MAPK1, AKT1, MAPK14, PIK3CG, MAPK3, PTGS1	125	124	8205	3.70548	0.938838	0.0184428	0.0110706
hsa05310:Asthma	4	2.98507	0.0111242	IL10, IL4, CD40LG, TNF	125	31	8205	8.46968	0.939664	0.0184428	0.0111242
hsa04923:Regulation of lipolysis in adipocytes	5	3.73134	0.0112474	AKT1, ADRB1, ADRB2, PTGS2, PTGS1	125	58	8205	5.65862	0.941522	0.0185252	0.0112474
hsa04110:Cell cycle	7	5.22388	0.0123584	TGFB1, PCNA, CCND1, MYC, MDM2, TP53, CDC25B	125	127	8205	3.61795	0.955899	0.0202228	0.0123584
hsa05416:Viral myocarditis	5	3.73134	0.0126334	CASP8, CD40LG, CCND1, CASP3, ICAM1	125	60	8205	5.47	0.958877	0.0205395	0.0126334
hsa00140:Steroid hormone biosynthesis	5	3.73134	0.0141243	CYP1A2, CYP1A1, CYP1B1, CYP3A4, CYP17A1	125	62	8205	5.29355	0.971857	0.0228161	0.0141243
hsa04350:TGF-beta signaling pathway	6	4.47761	0.0142922	TGFB1, IFNG, MYC, MAPK1, TNF, MAPK3	125	95	8205	4.14568	0.973035	0.0229404	0.0142922
hsa04720:Long-term potentiation	5	3.73134	0.0183257	MAPK1, PRKCA, RAF1, GRIN2D, MAPK3	125	67	8205	4.89851	0.990366	0.0292283	0.0183257
hsa05012:Parkinson disease	10	7.46269	0.0191517	MAPK8, MAOB, MAOA, CASP3, BAX, TP53, SLC6A3, SOD1, NFE2L2, HEL-S-89N	125	266	8205	2.46767	0.992201	0.0303536	0.0191517
hsa05014:Amyotrophic lateral sclerosis	12	8.95522	0.0215384	VCP, NOS2, CASP3, SIGMAR1, BCL2, BAX, MAPK14, TNF, TP53, SOD1, GRIN2D, HEL-S-89N	125	364	8205	2.16396	0.995769	0.033923	0.0215384
hsa04723:Retrograde endocannabinoid signaling	7	5.22388	0.0244382	FAAH, MAPK8, MAPK1, PRKCA, MAPK14, PTGS2, MAPK3	125	148	8205	3.10459	0.997991	0.0382512	0.0244382
hsa04934:Cushing syndrome	7	5.22388	0.0297828	CCND1, MAPK1, CTNNB1, AHR, EGFR, CYP17A1, MAPK3	125	155	8205	2.96439	0.999494	0.0463288	0.0297828
hsa04913:Ovarian steroidogenesis	4	2.98507	0.0414954	CYP1A1, CYP1B1, PTGS2, CYP17A1	125	51	8205	5.14824	0.999976	0.0641524	0.0414954
hsa04211:Longevity regulating pathway	5	3.73134	0.0454432	BAX, AKT1, PPARG, TP53, RELA	125	89	8205	3.68764	0.999991	0.0698273	0.0454432
hsa05032:Morphine addiction	5	3.73134	0.0486307	PDE4D, PDE2A, PDE3A, PRKCA, OPRM1	125	91	8205	3.60659	0.999996	0.0742723	0.0486307
hsa00480:Glutathione metabolism	4	2.98507	0.054668	G6PD, GSTM1, GSTP1, ODC1	125	57	8205	4.60632	0.999999	0.0829899	0.054668
hsa04713:Circadian entrainment	5	3.73134	0.058917	MAPK1, PRKCA, FOS, GRIN2D, MAPK3	125	97	8205	3.38351	1	0.0889046	0.058917
hsa04750:Inflammatory mediator regulation of TRP channels	5	3.73134	0.0607361	MAPK8, IL1B, PRKCD, PRKCA, MAPK14	125	98	8205	3.34898	1	0.0911041	0.0607361
hsa04730:Long-term depression	4	2.98507	0.0619171	MAPK1, PRKCA, RAF1, MAPK3	125	60	8205	4.376	1	0.0923261	0.0619171
hsa04640:Hematopoietic cell lineage	5	3.73134	0.0625849	IL4, IL1A, IL6, IL1B, TNF	125	99	8205	3.31515	1	0.0927729	0.0625849
hsa05034:Alcoholism	7	5.22388	0.0637134	MAOB, MAOA, MAPK1, RAF1, SLC6A3, GRIN2D, MAPK3	125	187	8205	2.45711	1	0.0938934	0.0637134
hsa04916:Melanogenesis	5	3.73134	0.0663711	MAPK1, CTNNB1, PRKCA, RAF1, MAPK3	125	101	8205	3.2495	1	0.0972413	0.0663711
hsa00232:Caffeine metabolism	2	1.49254	0.0873444	CYP1A2, XDH	125	6	8205	21.88	1	0.12723	0.0873444
hsa04137:Mitophagy - animal	4	2.98507	0.0949941	MAPK8, HIF1A, TP53, RELA	125	72	8205	3.64667	1	0.137578	0.0949941
